# Supplementary material for: Uncovering the Independent Role of Lipid Peroxidation in Osteoporosis Through an Integrated Bibliometric and Bioinformatics Analysis
Source: Mediators Inflamm. 2026 Feb 16;2026:1064232. doi: 10.1155/mi/1064232 (PMC12909619; doi:10.1155/mi/1064232)
Supplement: Supplementary file 1 — Supporting Information 1 Table S1: Top 10 keywords by frequency and centrality in OP–autophagy research. [file MI-2026-1064232-s004.xls]

## Sheet: Counts
Counts	Centrality	Years	Key words
180	0.18	2008	autophagy
144	0.27	2010	oxidative stress
115	0.06	2008	osteoporosis
93	0.06	2015	differentiation
87	0.11	2013	apoptosis
76	0.13	2015	mesenchymal stem cells
72	0.09	2010	activation
71	0.13	2014	expression
65	0.03	2016	osteogenic differentiation
60	0.11	2013	cells

## Sheet: Centrality
Counts	Centrality	Years	Key words
144	0.27	2010	oxidative stress
180	0.18	2008	autophagy
34	0.16	2011	nf kappa b
76	0.13	2015	mesenchymal stem cells
71	0.13	2014	expression
87	0.11	2013	apoptosis
60	0.11	2013	cells
53	0.11	2015	mechanisms
72	0.09	2010	activation
22	0.08	2010	bone mineral density
