# Supplementary material for: Uncovering the Independent Role of Lipid Peroxidation in Osteoporosis Through an Integrated Bibliometric and Bioinformatics Analysis
Source: Mediators Inflamm. 2026 Feb 16;2026:1064232. doi: 10.1155/mi/1064232 (PMC12909619; doi:10.1155/mi/1064232)
Supplement: Supplementary file 2 — Supporting Information 2 Table S2: List of 127 overlapping targets between OP and LP. [file MI-2026-1064232-s003.xls]

## Sheet: Sheet1
Targets
MYD88
CEBPA
ITGAL
GLA
JUN
ANXA2
PLA2G1B
F7
FOXO3
CYP3A4
ESR1
ACLY
FOXO1
HMOX1
PIK3CG
STK11
PLA2G2A
ANXA1
ALDH3B1
VCP
SOCS3
ATG16L1
APP
RHO
NPPA
FGA
APOE
FABP3
NFKBIA
CYP24A1
TTPA
OGG1
DSPP
SERPINA1
SEC14L2
FADS2
ALOX5
LPCAT1
AGTR1
HSPB1
PDE3B
PTK2B
MME
VWF
AGER
SUOX
LPXN
TOMM40
ADH7
NR3C1
HMGCL
NR0B2
SHC1
LYN
EPO
MBP
MAPK10
PRKCZ
LMNA
TNNT2
LCN2
BAX
VCL
PECAM1
CYP17A1
ACSL3
ACADS
AKT1
POR
ABCA1
DOLPP1
MPO
GUSB
TXNIP
UCP2
APOH
APOA4
CUBN
TFEB
HP
NOS3
H6PD
CREB1
PLIN2
NPY
ELN
APOA2
IAPP
AQP3
CKM
HSPD1
PC
CDKN3
SLC27A2
CYP27A1
TNF
CYP1A1
IL18
NOS2
RBP4
GDF15
CCL2
ALOX15B
FLNA
SNCA
PTAFR
RPE65
KL
CNR1
IRS2
HPR
LBR
PLA2G5
CYP11A1
EBP
BTK
CSN1S1
NCF4
SYK
FABP5
PRKCD
CKB
SI
CTSD
CYP1A2
GPX2
FLNC
