# Supplementary material for: Uncovering the Independent Role of Lipid Peroxidation in Osteoporosis Through an Integrated Bibliometric and Bioinformatics Analysis
Source: Mediators Inflamm. 2026 Feb 16;2026:1064232. doi: 10.1155/mi/1064232 (PMC12909619; doi:10.1155/mi/1064232)
Supplement: Supplementary file 3 — Supporting Information 3 Table S3: Complete results of GO and KEGG enrichment analysis for the 127 overlapping targets. [file MI-2026-1064232-s002.xls]

## Sheet: KEGG
Category	Term	Count	%	PValue	Genes	List Total	Pop Hits	Pop Total	Fold Enrichment	Bonferroni	Benjamini	FDR
KEGG_PATHWAY	hsa05417:Lipid and atherosclerosis	17	13.3858	2.66195e-08	LYN, ABCA1, JUN, NOS3, NCF4, IL18, APOA4, AGER, TNF, HSPD1, MAPK10, NFKBIA, CYP1A1, BAX, CCL2, AKT1, MYD88	116	216	8534	5.79015	7.05413e-06	7.08078e-06	5.32389e-06
KEGG_PATHWAY	hsa04933:AGE-RAGE signaling pathway in diabetic complications	12	9.44882	9.43082e-08	MAPK10, JUN, NOS3, PRKCD, AGTR1, BAX, CCL2, AKT1, AGER, TNF, PRKCZ, FOXO1	116	101	8534	8.74087	2.49914e-05	1.2543e-05	9.43082e-06
KEGG_PATHWAY	hsa04931:Insulin resistance	12	9.44882	2.08044e-07	MAPK10, NFKBIA, SOCS3, CREB1, NOS3, PRKCD, AKT1, IRS2, TNF, PRKCZ, SLC27A2, FOXO1	116	109	8534	8.09934	5.51301e-05	1.84465e-05	1.38696e-05
KEGG_PATHWAY	hsa04920:Adipocytokine signaling pathway	9	7.08661	4.00853e-06	MAPK10, NFKBIA, SOCS3, STK11, NPY, AKT1, IRS2, ACSL3, TNF	116	70	8534	9.45887	0.0010617	0.000266568	0.000200427
KEGG_PATHWAY	hsa03320:PPAR signaling pathway	8	6.29921	6.81915e-05	CYP27A1, FADS2, FABP3, FABP5, APOA2, PLIN2, ACSL3, SLC27A2	116	76	8534	7.7441	0.017909	0.00362779	0.00272766
KEGG_PATHWAY	hsa01100:Metabolic pathways	39	30.7087	0.000111056	H6PD, PLA2G1B, PDE3B, LPCAT1, PLA2G5, ADH7, CYP3A4, PIK3CG, CYP17A1, FADS2, HMGCL, EBP, CYP11A1, SI, ALDH3B1, ALOX5, HMOX1, CKB, GUSB, LBR, ACADS, KL, GPX2, CKM, NOS2, NOS3, PLA2G2A, ACSL3, SUOX, ALOX15B, RPE65, CYP27A1, ACLY, PC, CYP24A1, DOLPP1, CYP1A2, CYP1A1, GLA	116	1570	8534	1.82751	0.0290026	0.0043268	0.00325323
KEGG_PATHWAY	hsa04380:Osteoclast differentiation	10	7.87402	0.000126161	MAPK10, NFKBIA, SOCS3, JUN, CREB1, SYK, NCF4, BTK, AKT1, TNF	116	143	8534	5.14468	0.0328821	0.0043268	0.00325323
KEGG_PATHWAY	hsa05131:Shigellosis	13	10.2362	0.000130129	JUN, PRKCD, IL18, FOXO3, TNF, FOXO1, MAPK10, NFKBIA, ATG16L1, BAX, AKT1, MYD88, VCL	116	250	8534	3.82559	0.0338986	0.0043268	0.00325323
KEGG_PATHWAY	hsa05152:Tuberculosis	11	8.66142	0.000163395	MAPK10, CREB1, SYK, NOS2, IL18, BAX, AKT1, TNF, CTSD, MYD88, HSPD1	116	182	8534	4.44648	0.042379	0.00482923	0.003631
KEGG_PATHWAY	hsa04211:Longevity regulating pathway	8	6.29921	0.000199595	KL, STK11, CREB1, BAX, AKT1, IRS2, FOXO3, FOXO1	116	90	8534	6.53946	0.0515232	0.00530923	0.0039919
KEGG_PATHWAY	hsa04611:Platelet activation	9	7.08661	0.000285353	LYN, FGA, SYK, VWF, NOS3, BTK, AKT1, PRKCZ, PIK3CG	116	126	8534	5.25493	0.0728401	0.00682481	0.00513143
KEGG_PATHWAY	hsa04664:Fc epsilon RI signaling pathway	7	5.51181	0.000315586	MAPK10, LYN, SYK, ALOX5, BTK, AKT1, TNF	116	69	8534	7.46352	0.0802409	0.00682481	0.00513143
KEGG_PATHWAY	hsa04926:Relaxin signaling pathway	9	7.08661	0.000352938	MAPK10, NFKBIA, JUN, CREB1, NOS2, SHC1, NOS3, AKT1, PRKCZ	116	130	8534	5.09324	0.0893031	0.00682481	0.00513143
KEGG_PATHWAY	hsa04917:Prolactin signaling pathway	7	5.51181	0.000368895	MAPK10, SOCS3, SHC1, AKT1, FOXO3, ESR1, CYP17A1	116	71	8534	7.25328	0.0931472	0.00682481	0.00513143
KEGG_PATHWAY	hsa04930:Type II diabetes mellitus	6	4.72441	0.000397716	MAPK10, SOCS3, PRKCD, IRS2, TNF, PRKCZ	116	47	8534	9.39178	0.10005	0.00682481	0.00513143
KEGG_PATHWAY	hsa05169:Epstein-Barr virus infection	11	8.66142	0.000410515	MAPK10, LYN, NFKBIA, JUN, SYK, BTK, BAX, AKT1, ITGAL, TNF, MYD88	116	204	8534	3.96695	0.103098	0.00682481	0.00513143
KEGG_PATHWAY	hsa05142:Chagas disease	8	6.29921	0.000458479	MAPK10, NFKBIA, JUN, NOS2, CCL2, AKT1, TNF, MYD88	116	103	8534	5.71409	0.114431	0.00717385	0.00539387
KEGG_PATHWAY	hsa05135:Yersinia infection	9	7.08661	0.000527381	MAPK10, NFKBIA, JUN, IL18, PTK2B, CCL2, AKT1, TNF, MYD88	116	138	8534	4.79798	0.130462	0.00744791	0.00559993
KEGG_PATHWAY	hsa05144:Malaria	6	4.72441	0.000531994	IL18, PECAM1, CCL2, ITGAL, TNF, MYD88	116	50	8534	8.82828	0.131524	0.00744791	0.00559993
KEGG_PATHWAY	hsa04979:Cholesterol metabolism	6	4.72441	0.000583545	ABCA1, CYP27A1, APOH, APOA2, APOA4, APOE	116	51	8534	8.65517	0.143315	0.00770812	0.00579558
KEGG_PATHWAY	hsa05418:Fluid shear stress and atherosclerosis	9	7.08661	0.000608536	MAPK10, JUN, NOS3, PECAM1, HMOX1, CCL2, AKT1, TNF, PRKCZ	116	141	8534	4.69589	0.148973	0.00770812	0.00579558
KEGG_PATHWAY	hsa00591:Linoleic acid metabolism	5	3.93701	0.000654302	PLA2G1B, CYP1A2, PLA2G2A, PLA2G5, CYP3A4	116	30	8534	12.2615	0.159238	0.00791111	0.0059482
KEGG_PATHWAY	hsa05145:Toxoplasmosis	8	6.29921	0.00075904	MAPK10, NFKBIA, NOS2, ALOX5, AKT1, TNF, MYD88, PIK3CG	116	112	8534	5.25493	0.182269	0.00877846	0.00660034
KEGG_PATHWAY	hsa05134:Legionellosis	6	4.72441	0.000899536	NFKBIA, VCP, IL18, TNF, MYD88, HSPD1	116	56	8534	7.88239	0.212179	0.00996986	0.00749613
KEGG_PATHWAY	hsa04621:NOD-like receptor signaling pathway	10	7.87402	0.000988186	MAPK10, NFKBIA, JUN, ATG16L1, PRKCD, IL18, TXNIP, CCL2, TNF, MYD88	116	189	8534	3.89254	0.230488	0.0105143	0.00790549
KEGG_PATHWAY	hsa04668:TNF signaling pathway	8	6.29921	0.00108649	MAPK10, NFKBIA, SOCS3, JUN, CREB1, CCL2, AKT1, TNF	116	119	8534	4.94581	0.250297	0.0108832	0.00818285
KEGG_PATHWAY	hsa04722:Neurotrophin signaling pathway	8	6.29921	0.00114115	MAPK10, NFKBIA, JUN, SHC1, PRKCD, BAX, AKT1, FOXO3	116	120	8534	4.9046	0.26109	0.0108832	0.00818285
KEGG_PATHWAY	hsa04062:Chemokine signaling pathway	10	7.87402	0.0011456	LYN, NFKBIA, SHC1, PRKCD, PTK2B, CCL2, AKT1, FOXO3, PRKCZ, PIK3CG	116	193	8534	3.81186	0.26196	0.0108832	0.00818285
KEGG_PATHWAY	hsa05143:African trypanosomiasis	5	3.93701	0.00146658	NPPA, IL18, HPR, TNF, MYD88	116	37	8534	9.94175	0.322218	0.0134521	0.0101144
KEGG_PATHWAY	hsa05161:Hepatitis B	9	7.08661	0.00156254	MAPK10, NFKBIA, JUN, CREB1, BAX, PTK2B, AKT1, TNF, MYD88	116	163	8534	4.06209	0.339262	0.0138545	0.0104169
KEGG_PATHWAY	hsa05132:Salmonella infection	11	8.66142	0.00200861	MAPK10, NFKBIA, JUN, ANXA2, IL18, BAX, FLNA, AKT1, TNF, MYD88, PIK3CG	116	251	8534	3.22414	0.413052	0.0172352	0.0129588
KEGG_PATHWAY	hsa04210:Apoptosis	8	6.29921	0.00234758	MAPK10, NFKBIA, JUN, LMNA, BAX, AKT1, TNF, CTSD	116	136	8534	4.32759	0.463581	0.0195143	0.0146724
KEGG_PATHWAY	hsa04910:Insulin signaling pathway	8	6.29921	0.00254951	MAPK10, SOCS3, SHC1, PDE3B, AKT1, IRS2, PRKCZ, FOXO1	116	138	8534	4.26487	0.491598	0.0201513	0.0151513
KEGG_PATHWAY	hsa04975:Fat digestion and absorption	5	3.93701	0.00257573	ABCA1, PLA2G1B, PLA2G2A, APOA4, PLA2G5	116	43	8534	8.55453	0.495127	0.0201513	0.0151513
KEGG_PATHWAY	hsa04915:Estrogen signaling pathway	8	6.29921	0.00265537	JUN, CREB1, SHC1, NOS3, PRKCD, AKT1, ESR1, CTSD	116	139	8534	4.23419	0.505698	0.0201808	0.0151735
KEGG_PATHWAY	hsa04625:C-type lectin receptor signaling pathway	7	5.51181	0.00286376	MAPK10, NFKBIA, JUN, SYK, PRKCD, AKT1, TNF	116	105	8534	4.9046	0.532327	0.02116	0.0159098
KEGG_PATHWAY	hsa04936:Alcoholic liver disease	8	6.29921	0.00323632	MAPK10, NFKBIA, AKT1, ADH7, FOXO3, TNF, FOXO1, MYD88	116	144	8534	4.08716	0.576422	0.0232665	0.0174936
KEGG_PATHWAY	hsa05140:Leishmaniasis	6	4.72441	0.00415467	NFKBIA, JUN, NOS2, NCF4, TNF, MYD88	116	79	8534	5.58752	0.668219	0.0290827	0.0218667
KEGG_PATHWAY	hsa05171:Coronavirus disease - COVID-19	10	7.87402	0.00473911	MAPK10, NFKBIA, FGA, JUN, SYK, VWF, AGTR1, CCL2, TNF, MYD88	116	238	8534	3.09113	0.716019	0.0320805	0.0241207
KEGG_PATHWAY	hsa05167:Kaposi sarcoma-associated herpesvirus infection	9	7.08661	0.00487942	MAPK10, LYN, NFKBIA, JUN, CREB1, SYK, BAX, AKT1, PIK3CG	116	196	8534	3.37817	0.726434	0.0320805	0.0241207
KEGG_PATHWAY	hsa00592:alpha-Linolenic acid metabolism	4	3.14961	0.00494474	FADS2, PLA2G1B, PLA2G2A, PLA2G5	116	26	8534	11.3183	0.731151	0.0320805	0.0241207
KEGG_PATHWAY	hsa04932:Non-alcoholic fatty liver disease	8	6.29921	0.00520315	MAPK10, CEBPA, SOCS3, JUN, BAX, AKT1, IRS2, TNF	116	157	8534	3.74874	0.749033	0.0329533	0.0247769
KEGG_PATHWAY	hsa04071:Sphingolipid signaling pathway	7	5.51181	0.00598387	MAPK10, NOS3, BAX, AKT1, TNF, CTSD, PRKCZ	116	122	8534	4.22117	0.796174	0.0370165	0.0278319
KEGG_PATHWAY	hsa05415:Diabetic cardiomyopathy	9	7.08661	0.00636643	MAPK10, NOS3, NCF4, PRKCD, AGTR1, AKT1, AGER, CTSD, PRKCZ	116	205	8534	3.22986	0.815941	0.038488	0.0289383
KEGG_PATHWAY	hsa04022:cGMP-PKG signaling pathway	8	6.29921	0.00701694	CREB1, NOS3, PDE3B, NPPA, AGTR1, AKT1, IRS2, PIK3CG	116	166	8534	3.54549	0.845266	0.0414779	0.0311864
KEGG_PATHWAY	hsa04662:B cell receptor signaling pathway	6	4.72441	0.00754935	LYN, NFKBIA, JUN, SYK, BTK, AKT1	116	91	8534	4.8507	0.865766	0.0436549	0.0328233
KEGG_PATHWAY	hsa04923:Regulation of lipolysis in adipocytes	5	3.93701	0.00805782	NPY, PDE3B, NPPA, AKT1, IRS2	116	59	8534	6.23466	0.882812	0.0456038	0.0342886
KEGG_PATHWAY	hsa05164:Influenza A	8	6.29921	0.00872445	NFKBIA, SOCS3, IL18, BAX, CCL2, AKT1, TNF, MYD88	116	173	8534	3.40203	0.901935	0.048348	0.0363519
KEGG_PATHWAY	hsa04657:IL-17 signaling pathway	6	4.72441	0.00901644	MAPK10, NFKBIA, JUN, LCN2, CCL2, TNF	116	95	8534	4.64646	0.9093	0.0489464	0.0368018
KEGG_PATHWAY	hsa00590:Arachidonic acid metabolism	5	3.93701	0.0101227	PLA2G1B, ALOX5, PLA2G2A, PLA2G5, ALOX15B	116	63	8534	5.83881	0.932537	0.0527967	0.0396968
KEGG_PATHWAY	hsa00140:Steroid hormone biosynthesis	5	3.93701	0.0101227	CYP11A1, CYP1A2, CYP1A1, CYP3A4, CYP17A1	116	63	8534	5.83881	0.932537	0.0527967	0.0396968
KEGG_PATHWAY	hsa01522:Endocrine resistance	6	4.72441	0.0106699	MAPK10, JUN, SHC1, BAX, AKT1, ESR1	116	99	8534	4.45873	0.941732	0.0545804	0.0410379
KEGG_PATHWAY	hsa05168:Herpes simplex virus 1 infection	8	6.29921	0.0113471	NFKBIA, SOCS3, SYK, BAX, CCL2, AKT1, TNF, MYD88	116	182	8534	3.2338	0.951401	0.0563539	0.0423713
KEGG_PATHWAY	hsa05208:Chemical carcinogenesis - reactive oxygen species	9	7.08661	0.0114403	MAPK10, NFKBIA, JUN, CYP1A2, PRKCD, CYP1A1, HMOX1, AKT1, FOXO3	116	227	8534	2.91683	0.9526	0.0563539	0.0423713
KEGG_PATHWAY	hsa00830:Retinol metabolism	5	3.93701	0.01315	CYP1A2, CYP1A1, ADH7, CYP3A4, RPE65	116	68	8534	5.40948	0.970039	0.063103	0.0474459
KEGG_PATHWAY	hsa04137:Mitophagy - animal	6	4.72441	0.0135221	MAPK10, VCP, JUN, TOMM40, TFEB, FOXO3	116	105	8534	4.20394	0.972888	0.063103	0.0474459
KEGG_PATHWAY	hsa04064:NF-kappa B signaling pathway	6	4.72441	0.0135221	LYN, NFKBIA, SYK, BTK, TNF, MYD88	116	105	8534	4.20394	0.972888	0.063103	0.0474459
KEGG_PATHWAY	hsa04613:Neutrophil extracellular trap formation	8	6.29921	0.0152793	FGA, SYK, VWF, NCF4, AKT1, ITGAL, MPO, AGER	116	193	8534	3.04949	0.983097	0.070074	0.0526872
KEGG_PATHWAY	hsa04620:Toll-like receptor signaling pathway	6	4.72441	0.0156858	MAPK10, NFKBIA, JUN, AKT1, TNF, MYD88	116	109	8534	4.04967	0.984849	0.070719	0.0531722
KEGG_PATHWAY	hsa04066:HIF-1 signaling pathway	6	4.72441	0.0162608	NOS2, EPO, NOS3, NPPA, HMOX1, AKT1	116	110	8534	4.01285	0.987022	0.0720896	0.0542027
KEGG_PATHWAY	hsa05133:Pertussis	5	3.93701	0.0208014	MAPK10, JUN, NOS2, TNF, MYD88	116	78	8534	4.71596	0.996192	0.0907079	0.0682015
KEGG_PATHWAY	hsa00980:Metabolism of xenobiotics by cytochrome P450	5	3.93701	0.0216893	ALDH3B1, CYP1A2, CYP1A1, ADH7, CYP3A4	116	79	8534	4.65626	0.997005	0.093054	0.0699654
KEGG_PATHWAY	hsa04152:AMPK signaling pathway	6	4.72441	0.0242811	STK11, CREB1, AKT1, IRS2, FOXO3, FOXO1	116	122	8534	3.61815	0.998517	0.100918	0.0758785
KEGG_PATHWAY	hsa04935:Growth hormone synthesis, secretion and action	6	4.72441	0.0242811	MAPK10, SOCS3, CREB1, SHC1, AKT1, IRS2	116	122	8534	3.61815	0.998517	0.100918	0.0758785
KEGG_PATHWAY	hsa05170:Human immunodeficiency virus 1 infection	8	6.29921	0.0247696	MAPK10, NFKBIA, JUN, BAX, PTK2B, AKT1, TNF, MYD88	116	213	8534	2.76315	0.998702	0.101365	0.0762142
KEGG_PATHWAY	hsa04140:Autophagy - animal	7	5.51181	0.0264233	MAPK10, STK11, ATG16L1, PRKCD, AKT1, IRS2, CTSD	116	169	8534	3.04724	0.999172	0.106494	0.0800705
KEGG_PATHWAY	hsa00100:Steroid biosynthesis	3	2.3622	0.0292003	EBP, CYP24A1, LBR	116	20	8534	11.0353	0.999612	0.113885	0.0856278
KEGG_PATHWAY	hsa00565:Ether lipid metabolism	4	3.14961	0.0295416	PLA2G1B, PLA2G2A, LPCAT1, PLA2G5	116	50	8534	5.88552	0.999646	0.113885	0.0856278
KEGG_PATHWAY	hsa00330:Arginine and proline metabolism	4	3.14961	0.0295416	CKM, NOS2, NOS3, CKB	116	50	8534	5.88552	0.999646	0.113885	0.0856278
KEGG_PATHWAY	hsa05166:Human T-cell leukemia virus 1 infection	8	6.29921	0.0314293	MAPK10, NFKBIA, JUN, CREB1, BAX, AKT1, ITGAL, TNF	116	224	8534	2.62746	0.999789	0.119431	0.0897979
KEGG_PATHWAY	hsa04913:Ovarian steroidogenesis	4	3.14961	0.0326758	CYP11A1, ALOX5, CYP1A1, CYP17A1	116	52	8534	5.65915	0.99985	0.121023	0.0909944
KEGG_PATHWAY	hsa04024:cAMP signaling pathway	8	6.29921	0.032758	MAPK10, NFKBIA, JUN, CREB1, NPY, PDE3B, NPPA, AKT1	116	226	8534	2.60421	0.999853	0.121023	0.0909944
KEGG_PATHWAY	hsa04068:FoxO signaling pathway	6	4.72441	0.0335578	MAPK10, STK11, AKT1, IRS2, FOXO3, FOXO1	116	133	8534	3.3189	0.999882	0.122279	0.0919393
KEGG_PATHWAY	hsa04270:Vascular smooth muscle contraction	6	4.72441	0.0344967	PLA2G1B, PLA2G2A, PRKCD, NPPA, AGTR1, PLA2G5	116	134	8534	3.29413	0.999909	0.124002	0.0932343
KEGG_PATHWAY	hsa05323:Rheumatoid arthritis	5	3.93701	0.0390828	JUN, IL18, CCL2, ITGAL, TNF	116	95	8534	3.87205	0.999974	0.138023	0.103777
KEGG_PATHWAY	hsa05162:Measles	6	4.72441	0.0394353	MAPK10, NFKBIA, JUN, BAX, AKT1, MYD88	116	139	8534	3.17564	0.999977	0.138023	0.103777
KEGG_PATHWAY	hsa04371:Apelin signaling pathway	6	4.72441	0.0404722	NOS2, NOS3, PDE3B, AGTR1, AKT1, PIK3CG	116	140	8534	3.15296	0.999982	0.139813	0.105123
KEGG_PATHWAY	hsa04072:Phospholipase D signaling pathway	6	4.72441	0.0505514	SYK, SHC1, AGTR1, PTK2B, AKT1, PIK3CG	116	149	8534	2.96251	0.999999	0.171103	0.128649
KEGG_PATHWAY	hsa04213:Longevity regulating pathway - multiple species	4	3.14961	0.0508164	AKT1, IRS2, FOXO3, FOXO1	116	62	8534	4.74638	0.999999	0.171103	0.128649
KEGG_PATHWAY	hsa04510:Focal adhesion	7	5.51181	0.0561169	MAPK10, JUN, VWF, SHC1, FLNA, AKT1, VCL	116	203	8534	2.53686	1	0.184285	0.13856
KEGG_PATHWAY	hsa05130:Pathogenic Escherichia coli infection	7	5.51181	0.0561169	MAPK10, NFKBIA, JUN, IL18, BAX, TNF, MYD88	116	203	8534	2.53686	1	0.184285	0.13856
KEGG_PATHWAY	hsa04927:Cortisol synthesis and secretion	4	3.14961	0.0570369	CREB1, CYP11A1, AGTR1, CYP17A1	116	65	8534	4.52732	1	0.185022	0.139114
KEGG_PATHWAY	hsa04148:Efferocytosis	6	4.72441	0.0606474	ABCA1, CREB1, EPO, ALOX5, PECAM1, AGER	116	157	8534	2.81155	1	0.194364	0.146138
KEGG_PATHWAY	hsa04924:Renin secretion	4	3.14961	0.0658643	CREB1, PDE3B, NPPA, AGTR1	116	69	8534	4.26487	1	0.20857	0.15682
KEGG_PATHWAY	hsa05207:Chemical carcinogenesis - receptor activation	7	5.51181	0.0700589	JUN, CREB1, CYP1A2, CYP1A1, AKT1, CYP3A4, ESR1	116	215	8534	2.39527	1	0.217689	0.163676
KEGG_PATHWAY	hsa05120:Epithelial cell signaling in Helicobacter pylori infection	4	3.14961	0.0704999	MAPK10, LYN, NFKBIA, JUN	116	71	8534	4.14473	1	0.217689	0.163676
KEGG_PATHWAY	hsa04670:Leukocyte transendothelial migration	5	3.93701	0.071199	NCF4, PECAM1, PTK2B, ITGAL, VCL	116	116	8534	3.17108	1	0.217689	0.163676
KEGG_PATHWAY	hsa04650:Natural killer cell mediated cytotoxicity	5	3.93701	0.0729872	SYK, SHC1, PTK2B, ITGAL, TNF	116	117	8534	3.14397	1	0.22062	0.16588
KEGG_PATHWAY	hsa04081:Hormone signaling	7	5.51181	0.0751162	STK11, EPO, NPPA, AGTR1, IRS2, IAPP, ESR1	116	219	8534	2.35152	1	0.222491	0.167287
KEGG_PATHWAY	hsa00982:Drug metabolism - cytochrome P450	4	3.14961	0.075279	ALDH3B1, CYP1A2, ADH7, CYP3A4	116	73	8534	4.03118	1	0.222491	0.167287
KEGG_PATHWAY	hsa05010:Alzheimer disease	10	7.87402	0.0808108	MAPK10, APP, MME, NOS2, AKT1, IRS2, APOE, AGER, TNF, SNCA	116	391	8534	1.88156	1	0.236216	0.177606
KEGG_PATHWAY	hsa04660:T cell receptor signaling pathway	5	3.93701	0.0822685	MAPK10, NFKBIA, JUN, AKT1, TNF	116	122	8534	3.01512	1	0.237863	0.178845
KEGG_PATHWAY	hsa05163:Human cytomegalovirus infection	7	5.51181	0.0844574	NFKBIA, CREB1, BAX, PTK2B, CCL2, AKT1, TNF	116	226	8534	2.27868	1	0.241252	0.181392
KEGG_PATHWAY	hsa05220:Chronic myeloid leukemia	4	3.14961	0.0852543	NFKBIA, SHC1, BAX, AKT1	116	77	8534	3.82176	1	0.241252	0.181392
KEGG_PATHWAY	hsa04820:Cytoskeleton in muscle cells	7	5.51181	0.0929572	CKM, TNNT2, ELN, LMNA, FLNC, LBR, VCL	116	232	8534	2.21975	1	0.257927	0.19393
KEGG_PATHWAY	hsa01521:EGFR tyrosine kinase inhibitor resistance	4	3.14961	0.0930866	SHC1, BAX, AKT1, FOXO3	116	80	8534	3.67845	1	0.257927	0.19393

## Sheet: BP
Category	Term	Count	%	PValue	Genes	List Total	Pop Hits	Pop Total	Fold Enrichment	Bonferroni	Benjamini	FDR
GOTERM_BP_DIRECT	GO:0008203~cholesterol metabolic process	13	10.2362	4.26699e-13	ABCA1, CEBPA, CUBN, APP, APOA2, APOA4, CYP3A4, NR0B2, CYP27A1, EBP, CYP11A1, CYP1A2, APOE	127	88	19478	22.6569	8.33691e-10	8.33343e-10	7.99634e-10
GOTERM_BP_DIRECT	GO:0032755~positive regulation of interleukin-6 production	10	7.87402	2.05229e-08	APP, SYK, NOS2, PTAFR, BTK, MBP, AGER, TNF, MYD88, HSPD1	127	102	19478	15.0363	4.01009e-05	2.00406e-05	1.92299e-05
GOTERM_BP_DIRECT	GO:0034374~low-density lipoprotein particle remodeling	6	4.72441	8.37637e-08	PLA2G2A, APOA2, AGTR1, PLA2G5, APOE, MPO	127	18	19478	51.1234	0.000163661	5.11083e-05	4.90409e-05
GOTERM_BP_DIRECT	GO:0070374~positive regulation of ERK1 and ERK2 cascade	12	9.44882	1.04677e-07	FGA, APP, SHC1, EPO, PLA2G2A, PTK2B, IAPP, PLA2G5, APOE, AGER, TNF, PRKCZ	127	207	19478	8.89102	0.000204517	5.11083e-05	4.90409e-05
GOTERM_BP_DIRECT	GO:0010744~positive regulation of macrophage derived foam cell differentiation	6	4.72441	2.52167e-07	PLA2G2A, IL18, AGTR1, PLA2G5, TNF, ALOX15B	127	22	19478	41.8282	0.000492613	9.84965e-05	9.45122e-05
GOTERM_BP_DIRECT	GO:0032722~positive regulation of chemokine production	7	5.51181	4.3065e-07	APP, IL18, HMOX1, AGER, TNF, ALOX15B, MYD88	127	45	19478	23.8576	0.000841136	0.000140176	0.000134506
GOTERM_BP_DIRECT	GO:0006954~inflammatory response	15	11.811	8.12895e-07	ANXA1, NOS2, PLA2G2A, PTAFR, IL18, ITGAL, AGER, TNF, PRKCZ, PIK3CG, AGTR1, TXNIP, CCL2, AKT1, MYD88	127	432	19478	5.32535	0.00158714	0.000226798	0.000217624
GOTERM_BP_DIRECT	GO:0042742~defense response to bacterium	10	7.87402	1.71504e-06	SYK, NOS2, SHC1, PLA2G2A, PRKCD, HP, LCN2, HPR, MPO, MYD88	127	171	19478	8.96901	0.00334557	0.000397445	0.000381368
GOTERM_BP_DIRECT	GO:0006979~response to oxidative stress	9	7.08661	1.83154e-06	APP, GPX2, OGG1, ALDH3B1, TXNIP, HMOX1, AKT1, APOE, MPO	127	128	19478	10.7838	0.00357244	0.000397445	0.000381368
GOTERM_BP_DIRECT	GO:0015909~long-chain fatty acid transport	5	3.93701	2.86071e-06	FABP3, FABP5, UCP2, PLIN2, APOE	127	16	19478	47.9281	0.00557425	0.000558697	0.000536098
GOTERM_BP_DIRECT	GO:0031663~lipopolysaccharide-mediated signaling pathway	6	4.72441	3.35751e-06	LYN, NFKBIA, NOS3, PTAFR, AKT1, MYD88	127	36	19478	25.5617	0.00653912	0.000596111	0.000571998
GOTERM_BP_DIRECT	GO:0043066~negative regulation of apoptotic process	15	11.811	6.27675e-06	ANXA1, SHC1, OGG1, HSPB1, MPO, TNF, PRKCZ, FOXO1, HSPD1, SOCS3, CREB1, PTK2B, FLNA, AKT1, SNCA	127	515	19478	4.46709	0.0121899	0.00102154	0.00098022
GOTERM_BP_DIRECT	GO:0050729~positive regulation of inflammatory response	8	6.29921	8.27313e-06	NFKBIA, CEBPA, APP, PLA2G2A, IL18, AGTR1, TNF, SNCA	127	112	19478	10.955	0.0160358	0.00124288	0.0011926
GOTERM_BP_DIRECT	GO:0045429~positive regulation of nitric oxide biosynthetic process	6	4.72441	1.29059e-05	APP, PTK2B, AKT1, APOE, ESR1, TNF	127	47	19478	19.5792	0.024903	0.00180038	0.00172755
GOTERM_BP_DIRECT	GO:0006468~protein phosphorylation	11	8.66142	1.51822e-05	MAPK10, LYN, STK11, CREB1, SYK, PRKCD, BTK, PTK2B, CCL2, AKT1, PRKCZ	127	282	19478	5.98252	0.0292305	0.0019382	0.0018598
GOTERM_BP_DIRECT	GO:0070527~platelet aggregation	6	4.72441	1.58788e-05	FGA, HSPB1, FLNA, GLA, VCL, PIK3CG	127	49	19478	18.78	0.030551	0.0019382	0.0018598
GOTERM_BP_DIRECT	GO:1905920~positive regulation of CoA-transferase activity	4	3.14961	2.158e-05	APOA2, AGTR1, APOA4, APOE	127	9	19478	68.1645	0.0412911	0.00247916	0.00237888
GOTERM_BP_DIRECT	GO:0048661~positive regulation of smooth muscle cell proliferation	6	4.72441	2.5663e-05	PTAFR, IL18, HMOX1, AKT1, TNF, MYD88	127	54	19478	17.0411	0.0489096	0.00263789	0.00253118
GOTERM_BP_DIRECT	GO:0042572~retinol metabolic process	6	4.72441	2.5663e-05	RBP4, CYP1A2, CYP1A1, ADH7, CYP3A4, RPE65	127	54	19478	17.0411	0.0489096	0.00263789	0.00253118
GOTERM_BP_DIRECT	GO:0042359~vitamin D metabolic process	4	3.14961	3.06828e-05	CYP24A1, CYP11A1, CYP1A1, CYP3A4	127	10	19478	61.348	0.0581932	0.00295149	0.0028321
GOTERM_BP_DIRECT	GO:0007165~signal transduction	23	18.1102	3.17661e-05	LYN, ANXA1, PLA2G1B, EPO, GDF15, PRKCD, PDE3B, APOA2, IRS2, ITGAL, NR3C1, ESR1, PRKCZ, MAPK10, STK11, CREB1, PECAM1, PTK2B, CCL2, AKT1, LPXN, IAPP, MYD88	127	1308	19478	2.69687	0.0601848	0.00295149	0.0028321
GOTERM_BP_DIRECT	GO:0032869~cellular response to insulin stimulus	7	5.51181	3.32477e-05	PLA2G1B, PDE3B, UCP2, AKT1, IRS2, PRKCZ, FOXO1	127	94	19478	11.4212	0.0629017	0.00295149	0.0028321
GOTERM_BP_DIRECT	GO:0032496~response to lipopolysaccharide	8	6.29921	3.53237e-05	NOS2, CNR1, EPO, NOS3, CYP1A1, BTK, MPO, SNCA	127	140	19478	8.764	0.0666954	0.00299944	0.00287811
GOTERM_BP_DIRECT	GO:0019370~leukotriene biosynthetic process	4	3.14961	4.19894e-05	SYK, PLA2G1B, ALOX5, PLA2G5	127	11	19478	55.7709	0.0787732	0.00333153	0.00319676
GOTERM_BP_DIRECT	GO:0009410~response to xenobiotic stimulus	10	7.87402	4.26463e-05	LYN, CREB1, OGG1, APOA2, TXNIP, PTK2B, PLIN2, FOXO3, TNF, SNCA	127	255	19478	6.01451	0.0799549	0.00333153	0.00319676
GOTERM_BP_DIRECT	GO:0006629~lipid metabolic process	10	7.87402	5.25997e-05	HMGCL, FADS2, ACLY, PC, FABP5, TTPA, ALDH3B1, CYP3A4, ALOX15B, GLA	127	262	19478	5.85382	0.0976768	0.00371194	0.00356179
GOTERM_BP_DIRECT	GO:0043065~positive regulation of apoptotic process	11	8.66142	5.48488e-05	APP, JUN, CNR1, TXNIP, BAX, IAPP, FOXO3, TNF, CTSD, FOXO1, SNCA	127	328	19478	5.14351	0.101634	0.00371194	0.00356179
GOTERM_BP_DIRECT	GO:0043410~positive regulation of MAPK cascade	9	7.08661	5.51184e-05	LYN, APP, SYK, SHC1, PLA2G1B, GDF15, PECAM1, IAPP, TNF	127	204	19478	6.76633	0.102107	0.00371194	0.00356179
GOTERM_BP_DIRECT	GO:0051897~positive regulation of phosphatidylinositol 3-kinase/protein kinase B signal transduction	9	7.08661	5.51184e-05	APP, GDF15, IL18, PECAM1, PTK2B, IRS2, IAPP, TNF, PIK3CG	127	204	19478	6.76633	0.102107	0.00371194	0.00356179
GOTERM_BP_DIRECT	GO:0001525~angiogenesis	10	7.87402	6.08536e-05	SYK, ANXA2, SHC1, NOS3, PDE3B, IL18, HMOX1, CCL2, FLNA, PIK3CG	127	267	19478	5.7442	0.112114	0.00396157	0.00380132
GOTERM_BP_DIRECT	GO:0032757~positive regulation of interleukin-8 production	6	4.72441	6.33281e-05	SYK, NOS2, PLA2G1B, APOA2, TNF, MYD88	127	65	19478	14.1572	0.116397	0.00398967	0.00382828
GOTERM_BP_DIRECT	GO:0033700~phospholipid efflux	4	3.14961	7.20953e-05	ABCA1, APOA2, APOA4, APOE	127	13	19478	47.1908	0.131406	0.00440007	0.00422208
GOTERM_BP_DIRECT	GO:0032760~positive regulation of tumor necrosis factor production	7	5.51181	8.88675e-05	APP, SYK, PTAFR, BTK, HSPB1, AGER, MYD88	127	112	19478	9.58563	0.159413	0.00525934	0.0050466
GOTERM_BP_DIRECT	GO:0007623~circadian rhythm	6	4.72441	9.67822e-05	F7, CREB1, NOS2, TNF, NR0B2, RPE65	127	71	19478	12.9609	0.172314	0.00547002	0.00524875
GOTERM_BP_DIRECT	GO:0045471~response to ethanol	7	5.51181	9.8029e-05	CNR1, OGG1, PTK2B, ADH7, TNF, NR0B2, MYD88	127	114	19478	9.41746	0.174328	0.00547002	0.00524875
GOTERM_BP_DIRECT	GO:0006909~phagocytosis	6	4.72441	0.00010347	ANXA1, NCF4, PECAM1, ITGAL, AGER, MYD88	127	72	19478	12.7808	0.183061	0.00548564	0.00526374
GOTERM_BP_DIRECT	GO:0042542~response to hydrogen peroxide	5	3.93701	0.000103927	HP, TXNIP, PTK2B, HMOX1, HPR	127	38	19478	20.1803	0.18379	0.00548564	0.00526374
GOTERM_BP_DIRECT	GO:0042593~glucose homeostasis	7	5.51181	0.000113164	CEBPA, STK11, RBP4, FABP5, CNR1, ALOX5, AKT1	127	117	19478	9.17599	0.198392	0.00581604	0.00558078
GOTERM_BP_DIRECT	GO:0009725~response to hormone	5	3.93701	0.000127392	LYN, POR, NOS2, NOS3, PTK2B	127	40	19478	19.1713	0.220373	0.00635208	0.00609514
GOTERM_BP_DIRECT	GO:0051092~positive regulation of NF-kappaB transcription factor activity	7	5.51181	0.000130099	PLA2G1B, IL18, BTK, AGER, TNF, PRKCZ, MYD88	127	120	19478	8.94659	0.224487	0.00635208	0.00609514
GOTERM_BP_DIRECT	GO:0001666~response to hypoxia	8	6.29921	0.000160162	F7, NOS2, EPO, UCP2, CYP1A1, PTK2B, AGER, TNF	127	178	19478	6.89304	0.268737	0.00762919	0.00732059
GOTERM_BP_DIRECT	GO:0043691~reverse cholesterol transport	4	3.14961	0.000168201	ABCA1, APOA2, APOA4, APOE	127	17	19478	36.0871	0.280135	0.00782134	0.00750496
GOTERM_BP_DIRECT	GO:0030324~lung development	6	4.72441	0.000214624	CEBPA, RBP4, MME, ANXA2, NOS3, CYP1A2	127	84	19478	10.955	0.342572	0.00974791	0.00935361
GOTERM_BP_DIRECT	GO:0071548~response to dexamethasone	4	3.14961	0.00023743	EPO, UCP2, PTAFR, FOXO3	127	19	19478	32.2884	0.371232	0.0104201	0.00999859
GOTERM_BP_DIRECT	GO:1904646~cellular response to amyloid-beta	5	3.93701	0.000240094	APP, SYK, FOXO3, AGER, TNF	127	47	19478	16.316	0.374498	0.0104201	0.00999859
GOTERM_BP_DIRECT	GO:0050830~defense response to Gram-positive bacterium	7	5.51181	0.000300854	APP, PLA2G1B, NPY, PLA2G2A, IL18, TNF, MYD88	127	140	19478	7.6685	0.44454	0.0127732	0.0122566
GOTERM_BP_DIRECT	GO:0042759~long-chain fatty acid biosynthetic process	4	3.14961	0.000322819	ALOX5, CYP1A2, CYP1A1, CYP3A4	127	21	19478	29.2133	0.467882	0.0134141	0.0128715
GOTERM_BP_DIRECT	GO:0042311~vasodilation	5	3.93701	0.000329744	NOS3, NPPA, PECAM1, APOE, TNF	127	51	19478	15.0363	0.475037	0.0134165	0.0128738
GOTERM_BP_DIRECT	GO:0042157~lipoprotein metabolic process	4	3.14961	0.000372028	APP, APOA2, APOA4, APOE	127	22	19478	27.8855	0.516681	0.014828	0.0142282
GOTERM_BP_DIRECT	GO:0036378~calcitriol biosynthetic process from calciol	3	2.3622	0.000409897	CYP27A1, CYP24A1, CYP3A4	127	5	19478	92.022	0.551167	0.0154004	0.0147774
GOTERM_BP_DIRECT	GO:0006644~phospholipid metabolic process	5	3.93701	0.000411104	PLA2G1B, PLA2G2A, PLA2G5, ALOX15B, SNCA	127	54	19478	14.2009	0.552224	0.0154004	0.0147774
GOTERM_BP_DIRECT	GO:0051592~response to calcium ion	5	3.93701	0.000411104	FGA, TNNT2, TXNIP, PTK2B, AQP3	127	54	19478	14.2009	0.552224	0.0154004	0.0147774
GOTERM_BP_DIRECT	GO:0046470~phosphatidylcholine metabolic process	4	3.14961	0.000425817	PLA2G1B, PLA2G2A, APOA4, PLA2G5	127	23	19478	26.6731	0.564919	0.0154004	0.0147774
GOTERM_BP_DIRECT	GO:0038096~Fc-gamma receptor signaling pathway involved in phagocytosis	4	3.14961	0.000425817	LYN, SYK, NOS2, PRKCD	127	23	19478	26.6731	0.564919	0.0154004	0.0147774
GOTERM_BP_DIRECT	GO:0006809~nitric oxide biosynthetic process	4	3.14961	0.000484355	POR, NOS2, NOS3, AKT1	127	24	19478	25.5617	0.611965	0.0168919	0.0162086
GOTERM_BP_DIRECT	GO:0038095~Fc-epsilon receptor signaling pathway	4	3.14961	0.000484355	MAPK10, LYN, SYK, BTK	127	24	19478	25.5617	0.611965	0.0168919	0.0162086
GOTERM_BP_DIRECT	GO:0050727~regulation of inflammatory response	6	4.72441	0.000504585	ANXA1, ALOX5, AGTR1, AGER, ESR1, MYD88	127	101	19478	9.11109	0.627012	0.0170339	0.0163449
GOTERM_BP_DIRECT	GO:0043627~response to estrogen	5	3.93701	0.000505871	F7, MME, EPO, APOA2, ESR1	127	57	19478	13.4535	0.627948	0.0170339	0.0163449
GOTERM_BP_DIRECT	GO:0008285~negative regulation of cell population proliferation	11	8.66142	0.000516413	LYN, CEBPA, APP, FABP3, STK11, NOS3, LMNA, PTK2B, IAPP, ALOX15B, CDKN3	127	433	19478	3.89624	0.635538	0.0170942	0.0164027
GOTERM_BP_DIRECT	GO:0051247~positive regulation of protein metabolic process	4	3.14961	0.00061635	NFKBIA, APP, AGTR1, AKT1	127	26	19478	23.5954	0.700224	0.0200622	0.0192507
GOTERM_BP_DIRECT	GO:0050482~arachidonate secretion	4	3.14961	0.000690131	ANXA1, PLA2G1B, PLA2G2A, PLA2G5	127	27	19478	22.7215	0.740496	0.0220955	0.0212017
GOTERM_BP_DIRECT	GO:0006006~glucose metabolic process	5	3.93701	0.000785846	H6PD, FABP5, AKT1, IRS2, TNF	127	64	19478	11.982	0.784791	0.0243612	0.0233758
GOTERM_BP_DIRECT	GO:0009749~response to glucose	5	3.93701	0.000785846	APOA2, TXNIP, PTK2B, IRS2, NR0B2	127	64	19478	11.982	0.784791	0.0243612	0.0233758
GOTERM_BP_DIRECT	GO:0001774~microglial cell activation	4	3.14961	0.00085404	APP, AGER, TNF, SNCA	127	29	19478	21.1545	0.81166	0.0256606	0.0246226
GOTERM_BP_DIRECT	GO:0045776~negative regulation of blood pressure	4	3.14961	0.00085404	NOS2, CNR1, NOS3, PTAFR	127	29	19478	21.1545	0.81166	0.0256606	0.0246226
GOTERM_BP_DIRECT	GO:0043525~positive regulation of neuron apoptotic process	5	3.93701	0.000882583	APP, BAX, FOXO3, NR3C1, TNF	127	66	19478	11.6189	0.821886	0.0257266	0.024686
GOTERM_BP_DIRECT	GO:0032731~positive regulation of interleukin-1 beta production	5	3.93701	0.000882583	APP, HSPB1, AGER, TNF, MYD88	127	66	19478	11.6189	0.821886	0.0257266	0.024686
GOTERM_BP_DIRECT	GO:0042632~cholesterol homeostasis	6	4.72441	0.000909931	ABCA1, FABP3, APOA2, IL18, APOA4, APOE	127	115	19478	8.00192	0.831162	0.0261337	0.0250766
GOTERM_BP_DIRECT	GO:1901224~positive regulation of non-canonical NF-kappaB signal transduction	5	3.93701	0.000933967	APP, VCP, IL18, AGER, TNF	127	67	19478	11.4455	0.838915	0.0263508	0.0252849
GOTERM_BP_DIRECT	GO:0033344~cholesterol efflux	4	3.14961	0.000944472	ABCA1, APOA2, APOA4, APOE	127	30	19478	20.4493	0.842191	0.0263508	0.0252849
GOTERM_BP_DIRECT	GO:0001676~long-chain fatty acid metabolic process	4	3.14961	0.00104075	CYP1A1, ACSL3, ALOX15B, SLC27A2	127	31	19478	19.7897	0.869278	0.0282912	0.0271468
GOTERM_BP_DIRECT	GO:0071300~cellular response to retinoic acid	5	3.93701	0.00104299	ABCA1, LYN, CREB1, PTK2B, TNF	127	69	19478	11.1138	0.86985	0.0282912	0.0271468
GOTERM_BP_DIRECT	GO:0007159~leukocyte cell-cell adhesion	4	3.14961	0.00114302	SYK, PECAM1, APOA4, ITGAL	127	32	19478	19.1713	0.892979	0.0305796	0.0293426
GOTERM_BP_DIRECT	GO:0001934~positive regulation of protein phosphorylation	6	4.72441	0.00136868	LYN, APP, PECAM1, AKT1, AGER, TNF	127	126	19478	7.30334	0.931178	0.0361221	0.0346609
GOTERM_BP_DIRECT	GO:0009651~response to salt stress	3	2.3622	0.00145079	EPO, BAX, TNF	127	9	19478	51.1234	0.941393	0.0377016	0.0361765
GOTERM_BP_DIRECT	GO:0031175~neuron projection development	6	4.72441	0.00146714	LYN, APP, NPY, PTK2B, APOE, AGER	127	128	19478	7.18922	0.943238	0.0377016	0.0361765
GOTERM_BP_DIRECT	GO:0010467~gene expression	7	5.51181	0.00161288	APP, RHO, AKT1, APOE, NR3C1, FOXO1, MYD88	127	193	19478	5.56265	0.957324	0.0404296	0.0387942
GOTERM_BP_DIRECT	GO:0070555~response to interleukin-1	4	3.14961	0.0016147	APP, EPO, MYD88, SNCA	127	36	19478	17.0411	0.957475	0.0404296	0.0387942
GOTERM_BP_DIRECT	GO:0060068~vagina development	3	2.3622	0.00180582	RBP4, BAX, ESR1	127	10	19478	46.011	0.970747	0.0440845	0.0423013
GOTERM_BP_DIRECT	GO:0034380~high-density lipoprotein particle assembly	3	2.3622	0.00180582	ABCA1, APOA2, APOE	127	10	19478	46.011	0.970747	0.0440845	0.0423013
GOTERM_BP_DIRECT	GO:0001937~negative regulation of endothelial cell proliferation	4	3.14961	0.00203782	ALOX5, APOH, APOE, TNF	127	39	19478	15.7303	0.981425	0.0491341	0.0471466
GOTERM_BP_DIRECT	GO:0006953~acute-phase response	4	3.14961	0.00219272	SERPINA1, EPO, HP, HPR	127	40	19478	15.337	0.986285	0.051714	0.0496222
GOTERM_BP_DIRECT	GO:1902993~positive regulation of amyloid precursor protein catabolic process	3	2.3622	0.00219778	LYN, APP, AGER	127	11	19478	41.8282	0.98642	0.051714	0.0496222
GOTERM_BP_DIRECT	GO:0010508~positive regulation of autophagy	5	3.93701	0.00235486	STK11, ATG16L1, TFEB, FOXO3, FOXO1	127	86	19478	8.91687	0.990016	0.0541063	0.0519176
GOTERM_BP_DIRECT	GO:0032355~response to estradiol	5	3.93701	0.00235486	F7, OGG1, TXNIP, CSN1S1, ESR1	127	86	19478	8.91687	0.990016	0.0541063	0.0519176
GOTERM_BP_DIRECT	GO:0033138~positive regulation of peptidyl-serine phosphorylation	4	3.14961	0.00307619	APP, AKT1, TNF, SNCA	127	45	19478	13.6329	0.997571	0.067819	0.0650756
GOTERM_BP_DIRECT	GO:0018108~peptidyl-tyrosine phosphorylation	4	3.14961	0.00307619	LYN, SYK, BTK, PTK2B	127	45	19478	13.6329	0.997571	0.067819	0.0650756
GOTERM_BP_DIRECT	GO:0033628~regulation of cell adhesion mediated by integrin	3	2.3622	0.00309057	LYN, LPXN, PIK3CG	127	13	19478	35.3931	0.997638	0.067819	0.0650756
GOTERM_BP_DIRECT	GO:0046471~phosphatidylglycerol metabolic process	3	2.3622	0.00309057	PLA2G1B, PLA2G2A, PLA2G5	127	13	19478	35.3931	0.997638	0.067819	0.0650756
GOTERM_BP_DIRECT	GO:0090090~negative regulation of canonical Wnt signaling pathway	6	4.72441	0.00319295	APP, STK11, NPPA, APOE, FOXO3, FOXO1	127	153	19478	6.01451	0.998068	0.069287	0.0664843
GOTERM_BP_DIRECT	GO:0050796~regulation of insulin secretion	4	3.14961	0.0032754	NOS2, CNR1, ALOX5, TNF	127	46	19478	13.3365	0.998356	0.0702952	0.0674517
GOTERM_BP_DIRECT	GO:0035556~intracellular signal transduction	10	7.87402	0.00351219	SOCS3, SYK, SHC1, PLA2G1B, PRKCD, BTK, HSPB1, HMOX1, AKT1, PRKCZ	127	470	19478	3.26319	0.998967	0.0722901	0.069366
GOTERM_BP_DIRECT	GO:0042127~regulation of cell population proliferation	6	4.72441	0.00356544	NFKBIA, JUN, ANXA1, NOS2, AGTR1, TXNIP	127	157	19478	5.86128	0.999069	0.0722901	0.069366
GOTERM_BP_DIRECT	GO:1900272~negative regulation of long-term synaptic potentiation	3	2.3622	0.00359045	APP, APOE, AGER	127	14	19478	32.865	0.999114	0.0722901	0.069366
GOTERM_BP_DIRECT	GO:0140052~cellular response to oxidised low-density lipoprotein particle stimulus	3	2.3622	0.00359045	TXNIP, AKT1, MYD88	127	14	19478	32.865	0.999114	0.0722901	0.069366
GOTERM_BP_DIRECT	GO:0001878~response to yeast	3	2.3622	0.00359045	APP, NPY, MPO	127	14	19478	32.865	0.999114	0.0722901	0.069366
GOTERM_BP_DIRECT	GO:0034116~positive regulation of heterotypic cell-cell adhesion	3	2.3622	0.00359045	FGA, AGER, TNF	127	14	19478	32.865	0.999114	0.0722901	0.069366
GOTERM_BP_DIRECT	GO:0046330~positive regulation of JNK cascade	5	3.93701	0.00391449	APP, PTK2B, AGER, TNF, MYD88	127	99	19478	7.74596	0.999531	0.0780102	0.0748546
GOTERM_BP_DIRECT	GO:0010629~negative regulation of gene expression	8	6.29921	0.00407223	APP, PC, NOS2, AKT1, APOE, ESR1, TNF, NR0B2	127	310	19478	3.95794	0.999655	0.080334	0.0770844
GOTERM_BP_DIRECT	GO:0046209~nitric oxide metabolic process	3	2.3622	0.00412534	NOS3, CYP1A1, AKT1	127	15	19478	30.674	0.99969	0.080568	0.0773089
GOTERM_BP_DIRECT	GO:0120162~positive regulation of cold-induced thermogenesis	5	3.93701	0.00420402	SYK, FABP5, UCP2, IL18, LCN2	127	101	19478	7.59258	0.999734	0.0812916	0.0780033
GOTERM_BP_DIRECT	GO:0014823~response to activity	4	3.14961	0.00438935	KL, STK11, ANXA2, TNF	127	51	19478	12.029	0.999815	0.0840431	0.0806435
GOTERM_BP_DIRECT	GO:0010628~positive regulation of gene expression	10	7.87402	0.00454499	CEBPA, APP, NOS3, LMNA, CCL2, AKT1, IAPP, TNF, NR0B2, MYD88	127	489	19478	3.1364	0.999864	0.0861783	0.0826924
GOTERM_BP_DIRECT	GO:0031334~positive regulation of protein-containing complex assembly	4	3.14961	0.00463632	VCP, SYK, BAX, TNF	127	52	19478	11.7977	0.999886	0.0862356	0.0827473
GOTERM_BP_DIRECT	GO:0008202~steroid metabolic process	4	3.14961	0.00463632	CYP27A1, CYP1A1, CYP3A4, CYP17A1	127	52	19478	11.7977	0.999886	0.0862356	0.0827473
GOTERM_BP_DIRECT	GO:0002755~MyD88-dependent toll-like receptor signaling pathway	3	2.3622	0.0046948	BTK, MYD88, HSPD1	127	16	19478	28.7569	0.999898	0.0864994	0.0830005
GOTERM_BP_DIRECT	GO:0045944~positive regulation of transcription by RNA polymerase II	17	13.3858	0.00481313	CEBPA, APP, JUN, ANXA2, PLA2G1B, OGG1, TFEB, IL18, FOXO3, NR3C1, ESR1, TNF, FOXO1, NFKBIA, CREB1, AKT1, MYD88	127	1205	19478	2.16373	0.99992	0.0878508	0.0842972
GOTERM_BP_DIRECT	GO:0006606~protein import into nucleus	5	3.93701	0.00499037	NFKBIA, SYK, LMNA, TXNIP, AKT1	127	106	19478	7.23444	0.999943	0.0902426	0.0865922
GOTERM_BP_DIRECT	GO:0007187~G protein-coupled receptor signaling pathway, coupled to cyclic nucleotide second messenger	4	3.14961	0.0051551	ANXA1, CNR1, NPY, CCL2	127	54	19478	11.3607	0.999959	0.0915722	0.0878681
GOTERM_BP_DIRECT	GO:0042119~neutrophil activation	3	2.3622	0.00529834	ANXA1, PRKCD, IL18	127	17	19478	27.0653	0.999969	0.0915722	0.0878681
GOTERM_BP_DIRECT	GO:0070542~response to fatty acid	3	2.3622	0.00529834	UCP2, FOXO3, FOXO1	127	17	19478	27.0653	0.999969	0.0915722	0.0878681
GOTERM_BP_DIRECT	GO:0019430~removal of superoxide radicals	3	2.3622	0.00529834	NOS3, APOA4, MPO	127	17	19478	27.0653	0.999969	0.0915722	0.0878681
GOTERM_BP_DIRECT	GO:0008637~apoptotic mitochondrial changes	3	2.3622	0.00529834	BAX, AKT1, HSPD1	127	17	19478	27.0653	0.999969	0.0915722	0.0878681
GOTERM_BP_DIRECT	GO:0006869~lipid transport	5	3.93701	0.0055066	ABCA1, FABP5, APOA2, APOA4, APOE	127	109	19478	7.03532	0.999979	0.0943367	0.0905208
GOTERM_BP_DIRECT	GO:0033209~tumor necrosis factor-mediated signaling pathway	4	3.14961	0.0057075	NFKBIA, PTK2B, FOXO3, TNF	127	56	19478	10.955	0.999986	0.0969282	0.0930074
GOTERM_BP_DIRECT	GO:0051044~positive regulation of membrane protein ectodomain proteolysis	3	2.3622	0.00593552	APP, APOE, TNF	127	18	19478	25.5617	0.999991	0.098238	0.0942642
GOTERM_BP_DIRECT	GO:0003085~negative regulation of systemic arterial blood pressure	3	2.3622	0.00593552	KL, NPPA, TNF	127	18	19478	25.5617	0.999991	0.098238	0.0942642
GOTERM_BP_DIRECT	GO:0048143~astrocyte activation	3	2.3622	0.00593552	APP, AGER, TNF	127	18	19478	25.5617	0.999991	0.098238	0.0942642
GOTERM_BP_DIRECT	GO:0006631~fatty acid metabolic process	5	3.93701	0.00644422	CYP1A1, ACSL3, PLA2G5, SLC27A2, SNCA	127	114	19478	6.72676	0.999997	0.104048	0.0998391
GOTERM_BP_DIRECT	GO:0050853~B cell receptor signaling pathway	4	3.14961	0.00660033	LYN, NFKBIA, SYK, BTK	127	59	19478	10.398	0.999998	0.104048	0.0998391
GOTERM_BP_DIRECT	GO:0033280~response to vitamin D	3	2.3622	0.00660589	KL, CYP24A1, AQP3	127	19	19478	24.2163	0.999998	0.104048	0.0998391
GOTERM_BP_DIRECT	GO:0046889~positive regulation of lipid biosynthetic process	3	2.3622	0.00660589	CREB1, AKT1, APOE	127	19	19478	24.2163	0.999998	0.104048	0.0998391
GOTERM_BP_DIRECT	GO:0050995~negative regulation of lipid catabolic process	3	2.3622	0.00660589	PDE3B, APOA2, TNF	127	19	19478	24.2163	0.999998	0.104048	0.0998391
GOTERM_BP_DIRECT	GO:0019722~calcium-mediated signaling	5	3.93701	0.00664365	APP, SYK, BTK, AGTR1, TNF	127	115	19478	6.66826	0.999998	0.104048	0.0998391
GOTERM_BP_DIRECT	GO:0045893~positive regulation of DNA-templated transcription	12	9.44882	0.00665949	SEC14L2, JUN, CREB1, SHC1, EPO, TFEB, APOE, FOXO3, ESR1, TNF, NR0B2, FOXO1	127	714	19478	2.57765	0.999998	0.104048	0.0998391
GOTERM_BP_DIRECT	GO:1902895~positive regulation of miRNA transcription	4	3.14961	0.00723914	JUN, FOXO3, NR3C1, TNF	127	61	19478	10.0571	0.999999	0.112207	0.107668
GOTERM_BP_DIRECT	GO:0001892~embryonic placenta development	3	2.3622	0.00730899	CEBPA, TTPA, TFEB	127	20	19478	23.0055	0.999999	0.112397	0.107851
GOTERM_BP_DIRECT	GO:0006959~humoral immune response	4	3.14961	0.00791337	ALOX5, TFEB, CCL2, TNF	127	63	19478	9.73778	1	0.119929	0.115078
GOTERM_BP_DIRECT	GO:0032930~positive regulation of superoxide anion generation	3	2.3622	0.00804437	APP, SYK, PRKCD	127	21	19478	21.91	1	0.119929	0.115078
GOTERM_BP_DIRECT	GO:1904019~epithelial cell apoptotic process	3	2.3622	0.00804437	ANXA2, BAX, HMOX1	127	21	19478	21.91	1	0.119929	0.115078
GOTERM_BP_DIRECT	GO:0034375~high-density lipoprotein particle remodeling	3	2.3622	0.00804437	APOA2, APOA4, APOE	127	21	19478	21.91	1	0.119929	0.115078
GOTERM_BP_DIRECT	GO:0071222~cellular response to lipopolysaccharide	6	4.72441	0.00825965	ABCA1, NOS2, IL18, CCL2, TNF, MYD88	127	192	19478	4.79281	1	0.122205	0.117262
GOTERM_BP_DIRECT	GO:0010976~positive regulation of neuron projection development	5	3.93701	0.00838782	LYN, CNR1, EPO, PTK2B, APOE	127	123	19478	6.23456	1	0.123169	0.118186
GOTERM_BP_DIRECT	GO:0097194~execution phase of apoptosis	3	2.3622	0.00881161	BAX, AKT1, CTSD	127	22	19478	20.9141	1	0.128426	0.123231
GOTERM_BP_DIRECT	GO:0006656~phosphatidylcholine biosynthetic process	3	2.3622	0.00961025	FABP5, APOA2, LPCAT1	127	23	19478	20.0048	1	0.136999	0.131457
GOTERM_BP_DIRECT	GO:0045921~positive regulation of exocytosis	3	2.3622	0.00961025	FGA, ANXA2, SNCA	127	23	19478	20.0048	1	0.136999	0.131457
GOTERM_BP_DIRECT	GO:0071276~cellular response to cadmium ion	3	2.3622	0.00961025	OGG1, CYP1A2, HMOX1	127	23	19478	20.0048	1	0.136999	0.131457
GOTERM_BP_DIRECT	GO:0006915~apoptotic process	11	8.66142	0.0102369	APP, STK11, PRKCD, LCN2, BAX, PTK2B, IAPP, NR3C1, ALOX15B, FOXO1, MYD88	127	656	19478	2.57175	1	0.144874	0.139014
GOTERM_BP_DIRECT	GO:0045087~innate immune response	10	7.87402	0.0118303	LYN, FGA, APP, ANXA1, SYK, NPY, BTK, LCN2, MYD88, PIK3CG	127	570	19478	2.6907	1	0.16622	0.159497
GOTERM_BP_DIRECT	GO:0002902~regulation of B cell apoptotic process	2	1.5748	0.0128962	LYN, BTK	127	2	19478	153.37	1	0.173698	0.166672
GOTERM_BP_DIRECT	GO:0033595~response to genistein	2	1.5748	0.0128962	F7, CYP1A1	127	2	19478	153.37	1	0.173698	0.166672
GOTERM_BP_DIRECT	GO:1903523~negative regulation of blood circulation	2	1.5748	0.0128962	APP, AGER	127	2	19478	153.37	1	0.173698	0.166672
GOTERM_BP_DIRECT	GO:0014806~smooth muscle hyperplasia	2	1.5748	0.0128962	NOS3, HMOX1	127	2	19478	153.37	1	0.173698	0.166672
GOTERM_BP_DIRECT	GO:0002684~positive regulation of immune system process	2	1.5748	0.0128962	SYK, AQP3	127	2	19478	153.37	1	0.173698	0.166672
GOTERM_BP_DIRECT	GO:1990268~response to gold nanoparticle	2	1.5748	0.0128962	MPO, TNF	127	2	19478	153.37	1	0.173698	0.166672
GOTERM_BP_DIRECT	GO:0019221~cytokine-mediated signaling pathway	5	3.93701	0.0136644	CEBPA, SOCS3, IL18, CCL2, AKT1	127	142	19478	5.40035	1	0.182785	0.175392
GOTERM_BP_DIRECT	GO:0010875~positive regulation of cholesterol efflux	3	2.3622	0.0140597	ABCA1, NFKBIA, APOE	127	28	19478	16.4325	1	0.185304	0.177808
GOTERM_BP_DIRECT	GO:0050807~regulation of synapse organization	3	2.3622	0.0140597	VCP, APOE, TNF	127	28	19478	16.4325	1	0.185304	0.177808
GOTERM_BP_DIRECT	GO:0032729~positive regulation of type II interferon production	4	3.14961	0.0141374	APP, IL18, TNF, HSPD1	127	78	19478	7.86513	1	0.185304	0.177808
GOTERM_BP_DIRECT	GO:0042104~positive regulation of activated T cell proliferation	3	2.3622	0.0150379	EPO, IL18, AGER	127	29	19478	15.8659	1	0.191954	0.18419
GOTERM_BP_DIRECT	GO:0032094~response to food	3	2.3622	0.0150379	CYP1A1, AKT1, MPO	127	29	19478	15.8659	1	0.191954	0.18419
GOTERM_BP_DIRECT	GO:0097746~blood vessel diameter maintenance	3	2.3622	0.0150379	NOS3, NPPA, AGTR1	127	29	19478	15.8659	1	0.191954	0.18419
GOTERM_BP_DIRECT	GO:0048662~negative regulation of smooth muscle cell proliferation	3	2.3622	0.0150379	NOS3, HMOX1, APOE	127	29	19478	15.8659	1	0.191954	0.18419
GOTERM_BP_DIRECT	GO:0009636~response to toxic substance	4	3.14961	0.0156359	LYN, TTPA, BAX, MBP	127	81	19478	7.57383	1	0.197012	0.189043
GOTERM_BP_DIRECT	GO:0045732~positive regulation of protein catabolic process	4	3.14961	0.0156359	VCP, LPCAT1, TNF, FOXO1	127	81	19478	7.57383	1	0.197012	0.189043
GOTERM_BP_DIRECT	GO:1902894~negative regulation of miRNA transcription	3	2.3622	0.0160446	APP, ESR1, TNF	127	30	19478	15.337	1	0.198323	0.190301
GOTERM_BP_DIRECT	GO:1902042~negative regulation of extrinsic apoptotic signaling pathway via death domain receptors	3	2.3622	0.0160446	FGA, NOS3, HMOX1	127	30	19478	15.337	1	0.198323	0.190301
GOTERM_BP_DIRECT	GO:0034142~toll-like receptor 4 signaling pathway	3	2.3622	0.0160446	LYN, NFKBIA, MYD88	127	30	19478	15.337	1	0.198323	0.190301
GOTERM_BP_DIRECT	GO:1990000~amyloid fibril formation	3	2.3622	0.0181417	APP, IAPP, SNCA	127	32	19478	14.3784	1	0.221443	0.212485
GOTERM_BP_DIRECT	GO:0015908~fatty acid transport	3	2.3622	0.0181417	LYN, FABP5, SLC27A2	127	32	19478	14.3784	1	0.221443	0.212485
GOTERM_BP_DIRECT	GO:0043524~negative regulation of neuron apoptotic process	5	3.93701	0.0190536	UCP2, BAX, PTK2B, CCL2, SNCA	127	157	19478	4.8844	1	0.22283	0.213816
GOTERM_BP_DIRECT	GO:0008210~estrogen metabolic process	3	2.3622	0.0192314	CYP1A2, CYP1A1, CYP3A4	127	33	19478	13.9427	1	0.22283	0.213816
GOTERM_BP_DIRECT	GO:0035924~cellular response to vascular endothelial growth factor stimulus	3	2.3622	0.0192314	ANXA1, HSPB1, AKT1	127	33	19478	13.9427	1	0.22283	0.213816
GOTERM_BP_DIRECT	GO:1904999~positive regulation of leukocyte adhesion to arterial endothelial cell	2	1.5748	0.0192822	ALOX5, TNF	127	3	19478	102.247	1	0.22283	0.213816
GOTERM_BP_DIRECT	GO:1900221~regulation of amyloid-beta clearance	2	1.5748	0.0192822	APP, APOE	127	3	19478	102.247	1	0.22283	0.213816
GOTERM_BP_DIRECT	GO:2000296~negative regulation of hydrogen peroxide catabolic process	2	1.5748	0.0192822	HP, HPR	127	3	19478	102.247	1	0.22283	0.213816
GOTERM_BP_DIRECT	GO:0002679~respiratory burst involved in defense response	2	1.5748	0.0192822	MPO, PIK3CG	127	3	19478	102.247	1	0.22283	0.213816
GOTERM_BP_DIRECT	GO:0098921~retrograde trans-synaptic signaling by endocannabinoid	2	1.5748	0.0192822	FABP5, CNR1	127	3	19478	102.247	1	0.22283	0.213816
GOTERM_BP_DIRECT	GO:1904472~positive regulation of endothelin production	2	1.5748	0.0192822	APP, AGER	127	3	19478	102.247	1	0.22283	0.213816
GOTERM_BP_DIRECT	GO:2000463~positive regulation of excitatory postsynaptic potential	3	2.3622	0.020348	APP, PTK2B, PRKCZ	127	34	19478	13.5327	1	0.232396	0.222995
GOTERM_BP_DIRECT	GO:0035633~maintenance of blood-brain barrier	3	2.3622	0.020348	PECAM1, MBP, VCL	127	34	19478	13.5327	1	0.232396	0.222995
GOTERM_BP_DIRECT	GO:0006914~autophagy	5	3.93701	0.0211042	LYN, VCP, STK11, TFEB, FOXO1	127	162	19478	4.73364	1	0.239631	0.229938
GOTERM_BP_DIRECT	GO:0000122~negative regulation of transcription by RNA polymerase II	13	10.2362	0.0214263	CEBPA, APP, JUN, EPO, FOXO3, NR3C1, NR0B2, ESR1, TNF, FOXO1, NFKBIA, TXNIP, SNCA	127	958	19478	2.08122	1	0.241882	0.232098
GOTERM_BP_DIRECT	GO:0006694~steroid biosynthetic process	3	2.3622	0.0226603	CYP11A1, CYP1A1, CYP17A1	127	36	19478	12.7808	1	0.252889	0.24266
GOTERM_BP_DIRECT	GO:0048678~response to axon injury	3	2.3622	0.0226603	LYN, EPO, BAX	127	36	19478	12.7808	1	0.252889	0.24266
GOTERM_BP_DIRECT	GO:0003180~aortic valve morphogenesis	3	2.3622	0.0238552	NOS3, ELN, NPPA	127	37	19478	12.4354	1	0.260275	0.249747
GOTERM_BP_DIRECT	GO:0045765~regulation of angiogenesis	3	2.3622	0.0238552	PDE3B, HMOX1, PIK3CG	127	37	19478	12.4354	1	0.260275	0.249747
GOTERM_BP_DIRECT	GO:0002227~innate immune response in mucosa	3	2.3622	0.0238552	NOS2, PLA2G1B, APOA4	127	37	19478	12.4354	1	0.260275	0.249747
GOTERM_BP_DIRECT	GO:0031100~animal organ regeneration	3	2.3622	0.0238552	F7, APOA2, NR0B2	127	37	19478	12.4354	1	0.260275	0.249747
GOTERM_BP_DIRECT	GO:0006641~triglyceride metabolic process	3	2.3622	0.0250755	APOH, APOA2, APOE	127	38	19478	12.1082	1	0.263422	0.252766
GOTERM_BP_DIRECT	GO:0007166~cell surface receptor signaling pathway	7	5.51181	0.0254222	ANXA1, PECAM1, PTK2B, CCL2, AGER, PRKCZ, MYD88	127	347	19478	3.09392	1	0.263422	0.252766
GOTERM_BP_DIRECT	GO:0010748~negative regulation of long-chain fatty acid import across plasma membrane	2	1.5748	0.0256273	AKT1, IRS2	127	4	19478	76.685	1	0.263422	0.252766
GOTERM_BP_DIRECT	GO:0150003~regulation of spontaneous synaptic transmission	2	1.5748	0.0256273	APP, AGER	127	4	19478	76.685	1	0.263422	0.252766
GOTERM_BP_DIRECT	GO:0042369~vitamin D catabolic process	2	1.5748	0.0256273	CYP24A1, CYP3A4	127	4	19478	76.685	1	0.263422	0.252766
GOTERM_BP_DIRECT	GO:1905906~regulation of amyloid fibril formation	2	1.5748	0.0256273	APP, APOE	127	4	19478	76.685	1	0.263422	0.252766
GOTERM_BP_DIRECT	GO:0071226~cellular response to molecule of fungal origin	2	1.5748	0.0256273	SYK, BTK	127	4	19478	76.685	1	0.263422	0.252766
GOTERM_BP_DIRECT	GO:0030300~regulation of intestinal cholesterol absorption	2	1.5748	0.0256273	APOA2, APOA4	127	4	19478	76.685	1	0.263422	0.252766
GOTERM_BP_DIRECT	GO:1901647~positive regulation of synoviocyte proliferation	2	1.5748	0.0256273	BTK, TNF	127	4	19478	76.685	1	0.263422	0.252766
GOTERM_BP_DIRECT	GO:1904612~response to 2,3,7,8-tetrachlorodibenzodioxine	2	1.5748	0.0256273	F7, CYP1A1	127	4	19478	76.685	1	0.263422	0.252766
GOTERM_BP_DIRECT	GO:0032079~positive regulation of endodeoxyribonuclease activity	2	1.5748	0.0256273	PRKCD, AKT1	127	4	19478	76.685	1	0.263422	0.252766
GOTERM_BP_DIRECT	GO:0006695~cholesterol biosynthetic process	3	2.3622	0.0263208	ACLY, EBP, LBR	127	39	19478	11.7977	1	0.269134	0.258247
GOTERM_BP_DIRECT	GO:0018107~peptidyl-threonine phosphorylation	3	2.3622	0.0275907	STK11, PRKCD, AKT1	127	40	19478	11.5028	1	0.276332	0.265154
GOTERM_BP_DIRECT	GO:0009408~response to heat	3	2.3622	0.0275907	NOS3, HSPB1, AKT1	127	40	19478	11.5028	1	0.276332	0.265154
GOTERM_BP_DIRECT	GO:0001974~blood vessel remodeling	3	2.3622	0.0275907	NOS3, BAX, FLNA	127	40	19478	11.5028	1	0.276332	0.265154
GOTERM_BP_DIRECT	GO:0050850~positive regulation of calcium-mediated signaling	3	2.3622	0.0275907	APP, SYK, IAPP	127	40	19478	11.5028	1	0.276332	0.265154
GOTERM_BP_DIRECT	GO:0019233~sensory perception of pain	3	2.3622	0.0288849	MME, CCL2, IAPP	127	41	19478	11.2222	1	0.287817	0.276175
GOTERM_BP_DIRECT	GO:0034599~cellular response to oxidative stress	4	3.14961	0.029275	ALDH3B1, FOXO3, FOXO1, SNCA	127	103	19478	5.95612	1	0.290223	0.278484
GOTERM_BP_DIRECT	GO:0032733~positive regulation of interleukin-10 production	3	2.3622	0.0302029	SYK, PRKCZ, HSPD1	127	42	19478	10.955	1	0.296964	0.284952
GOTERM_BP_DIRECT	GO:1902961~positive regulation of aspartic-type endopeptidase activity involved in amyloid precursor protein catabolic process	2	1.5748	0.0319317	LYN, AGER	127	5	19478	61.348	1	0.296964	0.284952
GOTERM_BP_DIRECT	GO:0046314~phosphocreatine biosynthetic process	2	1.5748	0.0319317	CKM, CKB	127	5	19478	61.348	1	0.296964	0.284952
GOTERM_BP_DIRECT	GO:0055090~acylglycerol homeostasis	2	1.5748	0.0319317	APOA4, APOE	127	5	19478	61.348	1	0.296964	0.284952
GOTERM_BP_DIRECT	GO:0031999~negative regulation of fatty acid beta-oxidation	2	1.5748	0.0319317	CNR1, AKT1	127	5	19478	61.348	1	0.296964	0.284952
GOTERM_BP_DIRECT	GO:0002553~histamine secretion by mast cell	2	1.5748	0.0319317	LYN, BTK	127	5	19478	61.348	1	0.296964	0.284952
GOTERM_BP_DIRECT	GO:0001547~antral ovarian follicle growth	2	1.5748	0.0319317	FOXO3, ESR1	127	5	19478	61.348	1	0.296964	0.284952
GOTERM_BP_DIRECT	GO:0071402~cellular response to lipoprotein particle stimulus	2	1.5748	0.0319317	APOA2, APOE	127	5	19478	61.348	1	0.296964	0.284952
GOTERM_BP_DIRECT	GO:0051222~positive regulation of protein transport	2	1.5748	0.0319317	TNF, PRKCZ	127	5	19478	61.348	1	0.296964	0.284952
GOTERM_BP_DIRECT	GO:0031622~positive regulation of fever generation	2	1.5748	0.0319317	CNR1, TNF	127	5	19478	61.348	1	0.296964	0.284952
GOTERM_BP_DIRECT	GO:1905908~positive regulation of amyloid fibril formation	2	1.5748	0.0319317	APP, APOE	127	5	19478	61.348	1	0.296964	0.284952
GOTERM_BP_DIRECT	GO:0006778~porphyrin-containing compound metabolic process	2	1.5748	0.0319317	CYP1A2, CYP1A1	127	5	19478	61.348	1	0.296964	0.284952
GOTERM_BP_DIRECT	GO:0032375~negative regulation of cholesterol transport	2	1.5748	0.0319317	NFKBIA, APOA2	127	5	19478	61.348	1	0.296964	0.284952
GOTERM_BP_DIRECT	GO:0030334~regulation of cell migration	4	3.14961	0.0330258	LMNA, FLNA, AKT1, VCL	127	108	19478	5.68037	1	0.304242	0.291936
GOTERM_BP_DIRECT	GO:0007160~cell-matrix adhesion	4	3.14961	0.0330258	FGA, ANXA2, ITGAL, VCL	127	108	19478	5.68037	1	0.304242	0.291936
GOTERM_BP_DIRECT	GO:0016042~lipid catabolic process	4	3.14961	0.0338046	PLA2G1B, PLA2G2A, APOA4, PLA2G5	127	109	19478	5.62826	1	0.309955	0.297417
GOTERM_BP_DIRECT	GO:0032735~positive regulation of interleukin-12 production	3	2.3622	0.0342968	SYK, AGER, HSPD1	127	45	19478	10.2247	1	0.310101	0.297557
GOTERM_BP_DIRECT	GO:0006469~negative regulation of protein kinase activity	3	2.3622	0.0342968	HSPB1, AKT1, SNCA	127	45	19478	10.2247	1	0.310101	0.297557
GOTERM_BP_DIRECT	GO:0043406~positive regulation of MAP kinase activity	3	2.3622	0.0342968	PLA2G1B, TNF, PIK3CG	127	45	19478	10.2247	1	0.310101	0.297557
GOTERM_BP_DIRECT	GO:0030316~osteoclast differentiation	3	2.3622	0.0357069	CREB1, IAPP, TNF	127	46	19478	10.0024	1	0.321362	0.308363
GOTERM_BP_DIRECT	GO:0007200~phospholipase C-activating G protein-coupled receptor signaling pathway	4	3.14961	0.037015	PTAFR, AGTR1, ESR1, PIK3CG	127	113	19478	5.42903	1	0.33007	0.316719
GOTERM_BP_DIRECT	GO:0046222~aflatoxin metabolic process	2	1.5748	0.0381955	CYP1A2, CYP3A4	127	6	19478	51.1234	1	0.33007	0.316719
GOTERM_BP_DIRECT	GO:0035655~interleukin-18-mediated signaling pathway	2	1.5748	0.0381955	IL18, AKT1	127	6	19478	51.1234	1	0.33007	0.316719
GOTERM_BP_DIRECT	GO:0006706~steroid catabolic process	2	1.5748	0.0381955	CYP1A2, CYP3A4	127	6	19478	51.1234	1	0.33007	0.316719
GOTERM_BP_DIRECT	GO:0072672~neutrophil extravasation	2	1.5748	0.0381955	PECAM1, PIK3CG	127	6	19478	51.1234	1	0.33007	0.316719
GOTERM_BP_DIRECT	GO:0042158~lipoprotein biosynthetic process	2	1.5748	0.0381955	ABCA1, APOE	127	6	19478	51.1234	1	0.33007	0.316719
GOTERM_BP_DIRECT	GO:0006527~arginine catabolic process	2	1.5748	0.0381955	NOS2, NOS3	127	6	19478	51.1234	1	0.33007	0.316719
GOTERM_BP_DIRECT	GO:0090330~regulation of platelet aggregation	2	1.5748	0.0381955	LYN, SYK	127	6	19478	51.1234	1	0.33007	0.316719
GOTERM_BP_DIRECT	GO:0031340~positive regulation of vesicle fusion	2	1.5748	0.0381955	ANXA1, ANXA2	127	6	19478	51.1234	1	0.33007	0.316719
GOTERM_BP_DIRECT	GO:0098609~cell-cell adhesion	5	3.93701	0.0385885	ANXA1, ANXA2, SHC1, PECAM1, ITGAL	127	196	19478	3.9125	1	0.33058	0.317208
GOTERM_BP_DIRECT	GO:0042789~mRNA transcription by RNA polymerase II	3	2.3622	0.0385931	CREB1, ANXA2, FLNA	127	48	19478	9.58563	1	0.33058	0.317208
GOTERM_BP_DIRECT	GO:0030335~positive regulation of cell migration	6	4.72441	0.0393688	LYN, F7, PECAM1, PTK2B, CCL2, AKT1	127	288	19478	3.19521	1	0.335593	0.322018
GOTERM_BP_DIRECT	GO:0009617~response to bacterium	4	3.14961	0.0395219	CUBN, NOS2, CCL2, ADH7	127	116	19478	5.28862	1	0.335593	0.322018
GOTERM_BP_DIRECT	GO:0046627~negative regulation of insulin receptor signaling pathway	3	2.3622	0.0400686	SOCS3, PRKCD, PRKCZ	127	49	19478	9.39	1	0.338761	0.325058
GOTERM_BP_DIRECT	GO:0002250~adaptive immune response	8	6.29921	0.0408923	LYN, FGA, ANXA1, SYK, TFEB, BTK, PTK2B, PIK3CG	127	492	19478	2.49382	1	0.344196	0.330273
GOTERM_BP_DIRECT	GO:0007219~Notch signaling pathway	4	3.14961	0.0412401	NFKBIA, CEBPA, APP, NR0B2	127	118	19478	5.19899	1	0.344196	0.330273
GOTERM_BP_DIRECT	GO:0008286~insulin receptor signaling pathway	4	3.14961	0.0412401	SHC1, AKT1, IRS2, FOXO1	127	118	19478	5.19899	1	0.344196	0.330273
GOTERM_BP_DIRECT	GO:0043536~positive regulation of blood vessel endothelial cell migration	3	2.3622	0.0415651	NOS3, HSPB1, AKT1	127	50	19478	9.2022	1	0.345433	0.33146
GOTERM_BP_DIRECT	GO:0045920~negative regulation of exocytosis	2	1.5748	0.0444192	ANXA1, SNCA	127	7	19478	43.82	1	0.34562	0.33164
GOTERM_BP_DIRECT	GO:0016098~monoterpenoid metabolic process	2	1.5748	0.0444192	CYP1A2, CYP3A4	127	7	19478	43.82	1	0.34562	0.33164
GOTERM_BP_DIRECT	GO:1904037~positive regulation of epithelial cell apoptotic process	2	1.5748	0.0444192	BAX, HMOX1	127	7	19478	43.82	1	0.34562	0.33164
GOTERM_BP_DIRECT	GO:0034384~high-density lipoprotein particle clearance	2	1.5748	0.0444192	APOA2, APOE	127	7	19478	43.82	1	0.34562	0.33164
GOTERM_BP_DIRECT	GO:0045630~positive regulation of T-helper 2 cell differentiation	2	1.5748	0.0444192	IL18, PRKCZ	127	7	19478	43.82	1	0.34562	0.33164
GOTERM_BP_DIRECT	GO:2000144~positive regulation of DNA-templated transcription initiation	2	1.5748	0.0444192	CEBPA, JUN	127	7	19478	43.82	1	0.34562	0.33164
GOTERM_BP_DIRECT	GO:0006066~alcohol metabolic process	2	1.5748	0.0444192	ALDH3B1, ADH7	127	7	19478	43.82	1	0.34562	0.33164
GOTERM_BP_DIRECT	GO:0006704~glucocorticoid biosynthetic process	2	1.5748	0.0444192	CYP11A1, CYP17A1	127	7	19478	43.82	1	0.34562	0.33164
GOTERM_BP_DIRECT	GO:0051006~positive regulation of lipoprotein lipase activity	2	1.5748	0.0444192	APOH, APOA4	127	7	19478	43.82	1	0.34562	0.33164
GOTERM_BP_DIRECT	GO:0042159~lipoprotein catabolic process	2	1.5748	0.0444192	APOE, CTSD	127	7	19478	43.82	1	0.34562	0.33164
GOTERM_BP_DIRECT	GO:0034405~response to fluid shear stress	2	1.5748	0.0444192	NOS3, AKT1	127	7	19478	43.82	1	0.34562	0.33164
GOTERM_BP_DIRECT	GO:0002933~lipid hydroxylation	2	1.5748	0.0444192	CYP1A1, CYP3A4	127	7	19478	43.82	1	0.34562	0.33164
GOTERM_BP_DIRECT	GO:0034372~very-low-density lipoprotein particle remodeling	2	1.5748	0.0444192	APOA4, APOE	127	7	19478	43.82	1	0.34562	0.33164
GOTERM_BP_DIRECT	GO:0030431~sleep	2	1.5748	0.0444192	IL18, GLA	127	7	19478	43.82	1	0.34562	0.33164
GOTERM_BP_DIRECT	GO:0002719~negative regulation of cytokine production involved in immune response	2	1.5748	0.0444192	APOA2, TNF	127	7	19478	43.82	1	0.34562	0.33164
GOTERM_BP_DIRECT	GO:0034440~lipid oxidation	2	1.5748	0.0444192	ALOX5, ALOX15B	127	7	19478	43.82	1	0.34562	0.33164
GOTERM_BP_DIRECT	GO:0006805~xenobiotic metabolic process	4	3.14961	0.0447879	POR, CYP1A2, CYP1A1, CYP3A4	127	122	19478	5.02853	1	0.347106	0.333065
GOTERM_BP_DIRECT	GO:1900087~positive regulation of G1/S transition of mitotic cell cycle	3	2.3622	0.0461784	ANXA1, CYP1A1, AKT1	127	53	19478	8.68133	1	0.355064	0.340702
GOTERM_BP_DIRECT	GO:0055088~lipid homeostasis	3	2.3622	0.0461784	CEBPA, APOA4, IRS2	127	53	19478	8.68133	1	0.355064	0.340702
GOTERM_BP_DIRECT	GO:0050766~positive regulation of phagocytosis	3	2.3622	0.0493535	APOA2, BTK, PLA2G5	127	55	19478	8.36564	1	0.377062	0.36181
GOTERM_BP_DIRECT	GO:0007597~blood coagulation, intrinsic pathway	2	1.5748	0.0506029	APOH, FLNA	127	8	19478	38.3425	1	0.377062	0.36181
GOTERM_BP_DIRECT	GO:1900223~positive regulation of amyloid-beta clearance	2	1.5748	0.0506029	TTPA, APOE	127	8	19478	38.3425	1	0.377062	0.36181
GOTERM_BP_DIRECT	GO:0061044~negative regulation of vascular wound healing	2	1.5748	0.0506029	ALOX5, TNF	127	8	19478	38.3425	1	0.377062	0.36181
GOTERM_BP_DIRECT	GO:0010544~negative regulation of platelet activation	2	1.5748	0.0506029	NOS3, APOE	127	8	19478	38.3425	1	0.377062	0.36181
GOTERM_BP_DIRECT	GO:0032489~regulation of Cdc42 protein signal transduction	2	1.5748	0.0506029	ABCA1, APOE	127	8	19478	38.3425	1	0.377062	0.36181
GOTERM_BP_DIRECT	GO:0043267~negative regulation of potassium ion transport	2	1.5748	0.0506029	NOS3, PTK2B	127	8	19478	38.3425	1	0.377062	0.36181
GOTERM_BP_DIRECT	GO:0006633~fatty acid biosynthetic process	3	2.3622	0.05097	FADS2, ACLY, PLA2G1B	127	56	19478	8.21625	1	0.377062	0.36181
GOTERM_BP_DIRECT	GO:0034605~cellular response to heat	3	2.3622	0.05097	LYN, VCP, HMOX1	127	56	19478	8.21625	1	0.377062	0.36181
GOTERM_BP_DIRECT	GO:0045600~positive regulation of fat cell differentiation	3	2.3622	0.05097	CEBPA, CREB1, AKT1	127	56	19478	8.21625	1	0.377062	0.36181
GOTERM_BP_DIRECT	GO:0009612~response to mechanical stimulus	3	2.3622	0.0526054	TXNIP, PTK2B, MPO	127	57	19478	8.07211	1	0.387692	0.37201
GOTERM_BP_DIRECT	GO:0006974~DNA damage response	6	4.72441	0.0528457	LYN, VCP, STK11, OGG1, PRKCD, FOXO1	127	313	19478	2.94	1	0.387999	0.372304
GOTERM_BP_DIRECT	GO:0030593~neutrophil chemotaxis	3	2.3622	0.0559317	SYK, PLA2G1B, PIK3CG	127	59	19478	7.79848	1	0.394401	0.378448
GOTERM_BP_DIRECT	GO:0090398~cellular senescence	3	2.3622	0.0559317	MAPK10, LMNA, PRKCD	127	59	19478	7.79848	1	0.394401	0.378448
GOTERM_BP_DIRECT	GO:0032024~positive regulation of insulin secretion	3	2.3622	0.0559317	RBP4, IRS2, NR0B2	127	59	19478	7.79848	1	0.394401	0.378448
GOTERM_BP_DIRECT	GO:0016525~negative regulation of angiogenesis	4	3.14961	0.0563052	SHC1, ALOX5, APOH, PDE3B	127	134	19478	4.57821	1	0.394401	0.378448
GOTERM_BP_DIRECT	GO:0051354~negative regulation of oxidoreductase activity	2	1.5748	0.056747	HP, HPR	127	9	19478	34.0822	1	0.394401	0.378448
GOTERM_BP_DIRECT	GO:0050732~negative regulation of peptidyl-tyrosine phosphorylation	2	1.5748	0.056747	PRKCD, PRKCZ	127	9	19478	34.0822	1	0.394401	0.378448
GOTERM_BP_DIRECT	GO:0002686~negative regulation of leukocyte migration	2	1.5748	0.056747	GDF15, HMOX1	127	9	19478	34.0822	1	0.394401	0.378448
GOTERM_BP_DIRECT	GO:0010907~positive regulation of glucose metabolic process	2	1.5748	0.056747	AKT1, IRS2	127	9	19478	34.0822	1	0.394401	0.378448
GOTERM_BP_DIRECT	GO:0070989~oxidative demethylation	2	1.5748	0.056747	CYP1A2, CYP3A4	127	9	19478	34.0822	1	0.394401	0.378448
GOTERM_BP_DIRECT	GO:1903426~regulation of reactive oxygen species biosynthetic process	2	1.5748	0.056747	ALOX5, SNCA	127	9	19478	34.0822	1	0.394401	0.378448
GOTERM_BP_DIRECT	GO:0001542~ovulation from ovarian follicle	2	1.5748	0.056747	NOS3, FOXO3	127	9	19478	34.0822	1	0.394401	0.378448
GOTERM_BP_DIRECT	GO:0002283~neutrophil activation involved in immune response	2	1.5748	0.056747	SYK, MYD88	127	9	19478	34.0822	1	0.394401	0.378448
GOTERM_BP_DIRECT	GO:1903140~regulation of establishment of endothelial barrier	2	1.5748	0.056747	TNF, VCL	127	9	19478	34.0822	1	0.394401	0.378448
GOTERM_BP_DIRECT	GO:0060732~positive regulation of inositol phosphate biosynthetic process	2	1.5748	0.056747	PTAFR, SNCA	127	9	19478	34.0822	1	0.394401	0.378448
GOTERM_BP_DIRECT	GO:0034351~negative regulation of glial cell apoptotic process	2	1.5748	0.056747	PRKCD, CCL2	127	9	19478	34.0822	1	0.394401	0.378448
GOTERM_BP_DIRECT	GO:0061844~antimicrobial humoral immune response mediated by antimicrobial peptide	4	3.14961	0.0573229	APP, PLA2G1B, NPY, CCL2	127	135	19478	4.5443	1	0.396992	0.380933
GOTERM_BP_DIRECT	GO:0043433~negative regulation of DNA-binding transcription factor activity	3	2.3622	0.0593298	FLNA, ESR1, NR0B2	127	61	19478	7.54279	1	0.408373	0.391854
GOTERM_BP_DIRECT	GO:0046777~protein autophosphorylation	4	3.14961	0.0593845	LYN, STK11, PTK2B, AKT1	127	137	19478	4.47796	1	0.408373	0.391854
GOTERM_BP_DIRECT	GO:0050808~synapse organization	3	2.3622	0.0627974	APP, FLNA, SNCA	127	63	19478	7.30334	1	0.418939	0.401992
GOTERM_BP_DIRECT	GO:2000177~regulation of neural precursor cell proliferation	2	1.5748	0.0628515	FOXO3, FOXO1	127	10	19478	30.674	1	0.418939	0.401992
GOTERM_BP_DIRECT	GO:0035360~positive regulation of peroxisome proliferator activated receptor signaling pathway	2	1.5748	0.0628515	FABP5, ALOX15B	127	10	19478	30.674	1	0.418939	0.401992
GOTERM_BP_DIRECT	GO:0150076~neuroinflammatory response	2	1.5748	0.0628515	LYN, NR3C1	127	10	19478	30.674	1	0.418939	0.401992
GOTERM_BP_DIRECT	GO:1903243~negative regulation of cardiac muscle hypertrophy in response to stress	2	1.5748	0.0628515	LMNA, FOXO1	127	10	19478	30.674	1	0.418939	0.401992
GOTERM_BP_DIRECT	GO:0044539~long-chain fatty acid import into cell	2	1.5748	0.0628515	ACSL3, SLC27A2	127	10	19478	30.674	1	0.418939	0.401992
GOTERM_BP_DIRECT	GO:0006707~cholesterol catabolic process	2	1.5748	0.0628515	CYP27A1, APOE	127	10	19478	30.674	1	0.418939	0.401992
GOTERM_BP_DIRECT	GO:0010888~negative regulation of lipid storage	2	1.5748	0.0628515	NFKBIA, TNF	127	10	19478	30.674	1	0.418939	0.401992
GOTERM_BP_DIRECT	GO:0006734~NADH metabolic process	2	1.5748	0.0628515	VCP, PC	127	10	19478	30.674	1	0.418939	0.401992
GOTERM_BP_DIRECT	GO:0007204~positive regulation of cytosolic calcium ion concentration	4	3.14961	0.0657756	AGTR1, PTK2B, ESR1, PIK3CG	127	143	19478	4.29007	1	0.436938	0.419263
GOTERM_BP_DIRECT	GO:0030168~platelet activation	3	2.3622	0.0681241	FGA, SYK, VWF	127	66	19478	6.97137	1	0.441294	0.423443
GOTERM_BP_DIRECT	GO:0033762~response to glucagon	2	1.5748	0.0689169	STK11, CREB1	127	11	19478	27.8855	1	0.441294	0.423443
GOTERM_BP_DIRECT	GO:1900015~regulation of cytokine production involved in inflammatory response	2	1.5748	0.0689169	NOS2, ALOX5	127	11	19478	27.8855	1	0.441294	0.423443
GOTERM_BP_DIRECT	GO:0033033~negative regulation of myeloid cell apoptotic process	2	1.5748	0.0689169	EPO, APOH	127	11	19478	27.8855	1	0.441294	0.423443
GOTERM_BP_DIRECT	GO:0031639~plasminogen activation	2	1.5748	0.0689169	FGA, APOH	127	11	19478	27.8855	1	0.441294	0.423443
GOTERM_BP_DIRECT	GO:0045056~transcytosis	2	1.5748	0.0689169	PTAFR, AGER	127	11	19478	27.8855	1	0.441294	0.423443
GOTERM_BP_DIRECT	GO:0150078~positive regulation of neuroinflammatory response	2	1.5748	0.0689169	IL18, TNF	127	11	19478	27.8855	1	0.441294	0.423443
GOTERM_BP_DIRECT	GO:0050665~hydrogen peroxide biosynthetic process	2	1.5748	0.0689169	CYP1A2, CYP1A1	127	11	19478	27.8855	1	0.441294	0.423443
GOTERM_BP_DIRECT	GO:0006081~aldehyde metabolic process	2	1.5748	0.0689169	ALDH3B1, ADH7	127	11	19478	27.8855	1	0.441294	0.423443
GOTERM_BP_DIRECT	GO:0014004~microglia differentiation	2	1.5748	0.0689169	NR3C1, MYD88	127	11	19478	27.8855	1	0.441294	0.423443
GOTERM_BP_DIRECT	GO:0001780~neutrophil homeostasis	2	1.5748	0.0689169	ANXA1, BTK	127	11	19478	27.8855	1	0.441294	0.423443
GOTERM_BP_DIRECT	GO:0010595~positive regulation of endothelial cell migration	3	2.3622	0.0699319	PTK2B, AKT1, PIK3CG	127	67	19478	6.86732	1	0.444876	0.426881
GOTERM_BP_DIRECT	GO:0007611~learning or memory	3	2.3622	0.0699319	APP, MME, AGER	127	67	19478	6.86732	1	0.444876	0.426881
GOTERM_BP_DIRECT	GO:0007155~cell adhesion	8	6.29921	0.0710675	APP, VWF, CCL2, LPXN, ITGAL, AGER, VCL, DSPP	127	559	19478	2.19492	1	0.450632	0.432404
GOTERM_BP_DIRECT	GO:0051726~regulation of cell cycle	5	3.93701	0.0714461	CEBPA, STK11, JUN, BAX, CDKN3	127	241	19478	3.18195	1	0.451567	0.433301
GOTERM_BP_DIRECT	GO:0001819~positive regulation of cytokine production	3	2.3622	0.0717554	IL18, TNF, PIK3CG	127	68	19478	6.76633	1	0.452059	0.433773
GOTERM_BP_DIRECT	GO:0097267~omega-hydroxylase P450 pathway	2	1.5748	0.0749433	CYP1A2, CYP1A1	127	12	19478	25.5617	1	0.457388	0.438887
GOTERM_BP_DIRECT	GO:0019372~lipoxygenase pathway	2	1.5748	0.0749433	ALOX5, ALOX15B	127	12	19478	25.5617	1	0.457388	0.438887
GOTERM_BP_DIRECT	GO:0007263~nitric oxide mediated signal transduction	2	1.5748	0.0749433	NOS2, NOS3	127	12	19478	25.5617	1	0.457388	0.438887
GOTERM_BP_DIRECT	GO:0071493~cellular response to UV-B	2	1.5748	0.0749433	STK11, MME	127	12	19478	25.5617	1	0.457388	0.438887
GOTERM_BP_DIRECT	GO:0019732~antifungal humoral response	2	1.5748	0.0749433	APP, NPY	127	12	19478	25.5617	1	0.457388	0.438887
GOTERM_BP_DIRECT	GO:0043276~anoikis	2	1.5748	0.0749433	STK11, AKT1	127	12	19478	25.5617	1	0.457388	0.438887
GOTERM_BP_DIRECT	GO:0098761~cellular response to interleukin-7	2	1.5748	0.0749433	BTK, HSPD1	127	12	19478	25.5617	1	0.457388	0.438887
GOTERM_BP_DIRECT	GO:2000343~positive regulation of chemokine (C-X-C motif) ligand 2 production	2	1.5748	0.0749433	MBP, TNF	127	12	19478	25.5617	1	0.457388	0.438887
GOTERM_BP_DIRECT	GO:0034121~regulation of toll-like receptor signaling pathway	2	1.5748	0.0749433	APP, ESR1	127	12	19478	25.5617	1	0.457388	0.438887
GOTERM_BP_DIRECT	GO:0044794~positive regulation by host of viral process	2	1.5748	0.0749433	PC, APOE	127	12	19478	25.5617	1	0.457388	0.438887
GOTERM_BP_DIRECT	GO:0050821~protein stabilization	5	3.93701	0.0757684	CREB1, PRKCD, APOA2, FLNA, HSPD1	127	246	19478	3.11728	1	0.460983	0.442336
GOTERM_BP_DIRECT	GO:0007186~G protein-coupled receptor signaling pathway	11	8.66142	0.0779985	ABCA1, APP, PDE3B, PTAFR, AGTR1, RHO, CCL2, AKT1, APOE, ESR1, PIK3CG	127	927	19478	1.81993	1	0.473078	0.453942
GOTERM_BP_DIRECT	GO:0050728~negative regulation of inflammatory response	4	3.14961	0.0782709	SOCS3, ALOX5, PRKCD, APOE	127	154	19478	3.98364	1	0.47326	0.454116
GOTERM_BP_DIRECT	GO:0016236~macroautophagy	3	2.3622	0.0792006	VCP, ATG16L1, HMOX1	127	72	19478	6.39042	1	0.475934	0.456683
GOTERM_BP_DIRECT	GO:0009611~response to wounding	3	2.3622	0.0792006	VWF, NR3C1, AGER	127	72	19478	6.39042	1	0.475934	0.456683
GOTERM_BP_DIRECT	GO:0034392~negative regulation of smooth muscle cell apoptotic process	2	1.5748	0.0809311	APOH, ESR1	127	13	19478	23.5954	1	0.480421	0.460987
GOTERM_BP_DIRECT	GO:1901653~cellular response to peptide	2	1.5748	0.0809311	AKT1, IRS2	127	13	19478	23.5954	1	0.480421	0.460987
GOTERM_BP_DIRECT	GO:0060416~response to growth hormone	2	1.5748	0.0809311	F7, AKT1	127	13	19478	23.5954	1	0.480421	0.460987
GOTERM_BP_DIRECT	GO:0042446~hormone biosynthetic process	2	1.5748	0.0809311	CYP11A1, CYP17A1	127	13	19478	23.5954	1	0.480421	0.460987
GOTERM_BP_DIRECT	GO:0007189~adenylate cyclase-activating G protein-coupled receptor signaling pathway	4	3.14961	0.081847	ABCA1, APP, CNR1, IAPP	127	157	19478	3.90752	1	0.484386	0.464792
GOTERM_BP_DIRECT	GO:0043491~phosphatidylinositol 3-kinase/protein kinase B signal transduction	3	2.3622	0.0830102	AKT1, TNF, PIK3CG	127	74	19478	6.21771	1	0.489785	0.469973
GOTERM_BP_DIRECT	GO:0060291~long-term synaptic potentiation	3	2.3622	0.0849358	PTK2B, PRKCZ, SNCA	127	75	19478	6.1348	1	0.491818	0.471924
GOTERM_BP_DIRECT	GO:0098869~cellular oxidant detoxification	3	2.3622	0.0849358	GPX2, HP, APOE	127	75	19478	6.1348	1	0.491818	0.471924
GOTERM_BP_DIRECT	GO:0045766~positive regulation of angiogenesis	4	3.14961	0.0867235	NOS3, HSPB1, PTK2B, HMOX1	127	161	19478	3.81044	1	0.491818	0.471924
GOTERM_BP_DIRECT	GO:0019731~antibacterial humoral response	3	2.3622	0.086875	APP, PLA2G1B, NPY	127	76	19478	6.05408	1	0.491818	0.471924
GOTERM_BP_DIRECT	GO:0030195~negative regulation of blood coagulation	2	1.5748	0.0868803	APOH, APOE	127	14	19478	21.91	1	0.491818	0.471924
GOTERM_BP_DIRECT	GO:0019079~viral genome replication	2	1.5748	0.0868803	VCP, CCL2	127	14	19478	21.91	1	0.491818	0.471924
GOTERM_BP_DIRECT	GO:0071639~positive regulation of monocyte chemotactic protein-1 production	2	1.5748	0.0868803	SYK, AGER	127	14	19478	21.91	1	0.491818	0.471924
GOTERM_BP_DIRECT	GO:0010745~negative regulation of macrophage derived foam cell differentiation	2	1.5748	0.0868803	ABCA1, NFKBIA	127	14	19478	21.91	1	0.491818	0.471924
GOTERM_BP_DIRECT	GO:0070417~cellular response to cold	2	1.5748	0.0868803	NFKBIA, FOXO1	127	14	19478	21.91	1	0.491818	0.471924
GOTERM_BP_DIRECT	GO:0002523~leukocyte migration involved in inflammatory response	2	1.5748	0.0868803	ALOX5, TNF	127	14	19478	21.91	1	0.491818	0.471924
GOTERM_BP_DIRECT	GO:0051000~positive regulation of nitric-oxide synthase activity	2	1.5748	0.0868803	AKT1, ESR1	127	14	19478	21.91	1	0.491818	0.471924
GOTERM_BP_DIRECT	GO:0045598~regulation of fat cell differentiation	2	1.5748	0.0868803	ALOX5, TNF	127	14	19478	21.91	1	0.491818	0.471924
GOTERM_BP_DIRECT	GO:0032725~positive regulation of granulocyte macrophage colony-stimulating factor production	2	1.5748	0.0868803	SYK, IL18	127	14	19478	21.91	1	0.491818	0.471924
GOTERM_BP_DIRECT	GO:0002281~macrophage activation involved in immune response	2	1.5748	0.0868803	SYK, TNF	127	14	19478	21.91	1	0.491818	0.471924
GOTERM_BP_DIRECT	GO:0018105~peptidyl-serine phosphorylation	3	2.3622	0.0888275	PRKCD, AKT1, PRKCZ	127	77	19478	5.97546	1	0.501387	0.481106
GOTERM_BP_DIRECT	GO:0097190~apoptotic signaling pathway	3	2.3622	0.090793	SYK, BTK, BAX	127	78	19478	5.89885	1	0.508077	0.487525
GOTERM_BP_DIRECT	GO:0071346~cellular response to type II interferon	3	2.3622	0.090793	NOS2, CCL2, TNF	127	78	19478	5.89885	1	0.508077	0.487525
GOTERM_BP_DIRECT	GO:0008217~regulation of blood pressure	3	2.3622	0.090793	NOS3, NPY, NPPA	127	78	19478	5.89885	1	0.508077	0.487525
GOTERM_BP_DIRECT	GO:0001921~positive regulation of receptor recycling	2	1.5748	0.0927914	ANXA2, SNCA	127	15	19478	20.4493	1	0.510483	0.489834
GOTERM_BP_DIRECT	GO:0032736~positive regulation of interleukin-13 production	2	1.5748	0.0927914	IL18, PRKCZ	127	15	19478	20.4493	1	0.510483	0.489834
GOTERM_BP_DIRECT	GO:0016242~negative regulation of macroautophagy	2	1.5748	0.0927914	HMOX1, AKT1	127	15	19478	20.4493	1	0.510483	0.489834
GOTERM_BP_DIRECT	GO:1905907~negative regulation of amyloid fibril formation	2	1.5748	0.0927914	IAPP, APOE	127	15	19478	20.4493	1	0.510483	0.489834
GOTERM_BP_DIRECT	GO:0010524~positive regulation of calcium ion transport into cytosol	2	1.5748	0.0927914	PLA2G1B, BAX	127	15	19478	20.4493	1	0.510483	0.489834
GOTERM_BP_DIRECT	GO:0006068~ethanol catabolic process	2	1.5748	0.0927914	ALDH3B1, ADH7	127	15	19478	20.4493	1	0.510483	0.489834
GOTERM_BP_DIRECT	GO:0032436~positive regulation of proteasomal ubiquitin-dependent protein catabolic process	3	2.3622	0.0947622	CEBPA, VCP, AKT1	127	80	19478	5.75138	1	0.519861	0.498832
GOTERM_BP_DIRECT	GO:0007254~JNK cascade	3	2.3622	0.0967654	MAPK10, TNF, MYD88	127	81	19478	5.68037	1	0.524952	0.503718
GOTERM_BP_DIRECT	GO:0006952~defense response	3	2.3622	0.0967654	HP, HPR, MPO	127	81	19478	5.68037	1	0.524952	0.503718
GOTERM_BP_DIRECT	GO:0071333~cellular response to glucose stimulus	3	2.3622	0.0967654	UCP2, IRS2, FOXO3	127	81	19478	5.68037	1	0.524952	0.503718
GOTERM_BP_DIRECT	GO:0048009~insulin-like growth factor receptor signaling pathway	3	2.3622	0.0967654	SHC1, AKT1, IRS2	127	81	19478	5.68037	1	0.524952	0.503718
GOTERM_BP_DIRECT	GO:0030194~positive regulation of blood coagulation	2	1.5748	0.0986645	F7, APOH	127	16	19478	19.1713	1	0.525664	0.5044
GOTERM_BP_DIRECT	GO:0141163~positive regulation of cAMP/PKA signal transduction	2	1.5748	0.0986645	APP, IAPP	127	16	19478	19.1713	1	0.525664	0.5044
GOTERM_BP_DIRECT	GO:0048169~regulation of long-term neuronal synaptic plasticity	2	1.5748	0.0986645	APP, SNCA	127	16	19478	19.1713	1	0.525664	0.5044
GOTERM_BP_DIRECT	GO:0045579~positive regulation of B cell differentiation	2	1.5748	0.0986645	SYK, BTK	127	16	19478	19.1713	1	0.525664	0.5044
GOTERM_BP_DIRECT	GO:0003376~sphingosine-1-phosphate receptor signaling pathway	2	1.5748	0.0986645	AKT1, PIK3CG	127	16	19478	19.1713	1	0.525664	0.5044
GOTERM_BP_DIRECT	GO:0055093~response to hyperoxia	2	1.5748	0.0986645	EPO, CYP1A1	127	16	19478	19.1713	1	0.525664	0.5044
GOTERM_BP_DIRECT	GO:0021987~cerebral cortex development	3	2.3622	0.0987807	NPY, BAX, FLNA	127	82	19478	5.6111	1	0.525664	0.5044

## Sheet: MF
Category	Term	Count	%	PValue	Genes	List Total	Pop Hits	Pop Total	Fold Enrichment	Bonferroni	Benjamini	FDR
GOTERM_MF_DIRECT	GO:0019899~enzyme binding	18	14.1732	3.89778e-10	LYN, APP, JUN, OGG1, PRKCD, TFEB, APOA2, CYP3A4, ESR1, HSPD1, NFKBIA, CREB1, CYP1A2, CYP1A1, AKT1, HMOX1, APOE, SLC27A2	127	375	19253	7.27672	2.14378e-07	2.14378e-07	1.99567e-07
GOTERM_MF_DIRECT	GO:0005543~phospholipid binding	12	9.44882	9.12133e-10	SEC14L2, ANXA1, SHC1, PLA2G1B, APOH, PLA2G2A, PTAFR, APOA2, APOA4, PLA2G5, APOE, SNCA	127	130	19253	13.9937	5.01673e-07	2.50837e-07	2.33506e-07
GOTERM_MF_DIRECT	GO:0020037~heme binding	12	9.44882	6.32661e-09	CYP27A1, CYP24A1, NOS2, NOS3, CYP11A1, CYP1A2, CYP1A1, HMOX1, SUOX, CYP3A4, MPO, CYP17A1	127	156	19253	11.6614	3.47963e-06	9.17064e-07	8.53703e-07
GOTERM_MF_DIRECT	GO:0042802~identical protein binding	35	27.5591	6.66955e-09	CEBPA, APP, VCP, SERPINA1, HSPB1, NR3C1, TNF, AQP3, AGER, PIK3CG, EBP, CNR1, APOH, LMNA, AKT1, HMOX1, FLNC, APOE, SNCA, JUN, VWF, ANXA2, APOA4, ESR1, NFKBIA, PC, CREB1, FABP5, ATG16L1, TNNT2, LCN2, BTK, BAX, IAPP, MYD88	127	1777	19253	2.9859	3.66825e-06	9.17064e-07	8.53703e-07
GOTERM_MF_DIRECT	GO:0008289~lipid binding	13	10.2362	1.67365e-08	VCP, ANXA1, APOA2, APOA4, ALOX15B, FABP3, FABP5, APOH, BAX, IAPP, MBP, APOE, SNCA	127	214	19253	9.20925	9.20505e-06	1.84102e-06	1.71382e-06
GOTERM_MF_DIRECT	GO:0005102~signaling receptor binding	16	12.5984	3.30106e-08	LYN, ABCA1, FGA, APP, ANXA1, SYK, PLA2G1B, APOA2, F7, NPY, NPPA, CCL2, IAPP, APOE, GUSB, GLA	127	384	19253	6.3166	1.81556e-05	3.02597e-06	2.8169e-06
GOTERM_MF_DIRECT	GO:0005506~iron ion binding	10	7.87402	4.73594e-07	CYP27A1, CYP24A1, CYP11A1, ALOX5, CYP1A2, CYP1A1, LCN2, CYP3A4, ALOX15B, CYP17A1	127	145	19253	10.4551	0.000260443	3.7211e-05	3.464e-05
GOTERM_MF_DIRECT	GO:0042803~protein homodimerization activity	18	14.1732	8.38478e-06	CEBPA, CUBN, APP, NOS2, MME, GDF15, APOA2, HSPB1, APOA4, NR0B2, UCP2, PECAM1, BAX, FLNA, AKT1, HMOX1, APOE, GLA	127	753	19253	3.62387	0.00460103	0.000576453	0.000536626
GOTERM_MF_DIRECT	GO:0016491~oxidoreductase activity	10	7.87402	2.07855e-05	FADS2, POR, NOS3, ALOX5, CYP1A2, CYP1A1, ADH7, CYP3A4, CYP17A1, SNCA	127	230	19253	6.59124	0.011367	0.00122859	0.00114371
GOTERM_MF_DIRECT	GO:0101020~estrogen 16-alpha-hydroxylase activity	4	3.14961	2.23381e-05	CYP1A2, CYP1A1, CYP3A4, CYP17A1	127	9	19253	67.3771	0.0122109	0.00122859	0.00114371
GOTERM_MF_DIRECT	GO:0005515~protein binding	109	85.8268	8.77489e-05	APP, EPO, NCF4, HP, IRS2, NR3C1, MPO, AQP3, TNF, FADS2, STK11, NPPA, AKT1, CUBN, PRKCD, ACSL3, ACLY, RBP4, POR, BTK, AGTR1, TXNIP, IAPP, VCL, VCP, SHC1, FOXO3, AGER, PRKCZ, FOXO1, SOCS3, EBP, CYP11A1, SI, APOH, TTPA, ALDH3B1, HMOX1, LPXN, MBP, APOE, ABCA1, LYN, JUN, ESR1, NR0B2, ALOX15B, RPE65, NFKBIA, ATG16L1, CYP1A2, CYP1A1, LCN2, MYD88, SERPINA1, OGG1, ELN, PDE3B, HSPB1, ITGAL, PIK3CG, CSN1S1,…	127	13690	19253	1.20703	0.0471178	0.00438744	0.00408431
GOTERM_MF_DIRECT	GO:0008395~steroid hydroxylase activity	4	3.14961	0.000117568	CYP27A1, CYP1A1, CYP3A4, CYP17A1	127	15	19253	40.4262	0.0626198	0.00538854	0.00501625
GOTERM_MF_DIRECT	GO:0031625~ubiquitin protein ligase binding	10	7.87402	0.000177579	LYN, NFKBIA, VCP, JUN, TXNIP, PTK2B, CKB, FOXO1, VCL, HSPD1	127	304	19253	4.98679	0.0930585	0.00751297	0.00699389
GOTERM_MF_DIRECT	GO:0004715~non-membrane spanning protein tyrosine kinase activity	5	3.93701	0.000230695	LYN, SYK, PRKCD, BTK, PTK2B	127	46	19253	16.4781	0.119175	0.009063	0.00843683
GOTERM_MF_DIRECT	GO:0030343~vitamin D3 25-hydroxylase activity	3	2.3622	0.000252767	CYP27A1, CYP24A1, CYP3A4	127	4	19253	113.699	0.129806	0.00926813	0.00862778
GOTERM_MF_DIRECT	GO:0016209~antioxidant activity	4	3.14961	0.000333937	HP, APOA4, HPR, APOE	127	21	19253	28.8759	0.167811	0.0114791	0.010686
GOTERM_MF_DIRECT	GO:0060228~phosphatidylcholine-sterol O-acyltransferase activator activity	3	2.3622	0.000626509	APOA2, APOA4, APOE	127	6	19253	75.7992	0.291559	0.0202694	0.018869
GOTERM_MF_DIRECT	GO:0120020~cholesterol transfer activity	4	3.14961	0.000713664	ABCA1, APOA2, APOA4, APOE	127	27	19253	22.459	0.324739	0.0215333	0.0200455
GOTERM_MF_DIRECT	GO:0016301~kinase activity	8	6.29921	0.000743878	LYN, STK11, SYK, BTK, AKT1, CKB, PIK3CG, CDKN3	127	227	19253	5.34268	0.335875	0.0215333	0.0200455
GOTERM_MF_DIRECT	GO:0046875~ephrin receptor binding	4	3.14961	0.000883066	LYN, APP, SHC1, PIK3CG	127	29	19253	20.9101	0.384857	0.0241247	0.0224579
GOTERM_MF_DIRECT	GO:0005179~hormone activity	6	4.72441	0.000921123	KL, EPO, GDF15, NPY, NPPA, IAPP	127	114	19253	7.97886	0.397611	0.0241247	0.0224579
GOTERM_MF_DIRECT	GO:0031210~phosphatidylcholine binding	4	3.14961	0.000976518	ABCA1, APOA2, APOA4, RPE65	127	30	19253	20.2131	0.415704	0.0244129	0.0227262
GOTERM_MF_DIRECT	GO:0071889~14-3-3 protein binding	4	3.14961	0.00129366	AKT1, IRS2, ESR1, PRKCZ	127	33	19253	18.3756	0.509325	0.0309353	0.028798
GOTERM_MF_DIRECT	GO:0004497~monooxygenase activity	5	3.93701	0.00141282	CYP27A1, CYP1A2, CYP1A1, CYP3A4, CYP17A1	127	74	19253	10.2431	0.540492	0.032377	0.0301401
GOTERM_MF_DIRECT	GO:0101021~estrogen 2-hydroxylase activity	3	2.3622	0.00148438	CYP1A2, CYP1A1, CYP3A4	127	9	19253	50.5328	0.558253	0.0326564	0.0304002
GOTERM_MF_DIRECT	GO:0016702~oxidoreductase activity, acting on single donors with incorporation of molecular oxygen, incorporation of two atoms of oxygen	3	2.3622	0.0026866	ALOX5, ALOX15B, RPE65	127	12	19253	37.8996	0.772276	0.0568319	0.0529054
GOTERM_MF_DIRECT	GO:0050661~NADP binding	4	3.14961	0.00279023	POR, H6PD, NOS2, NOS3	127	43	19253	14.1022	0.784926	0.056838	0.052911
GOTERM_MF_DIRECT	GO:0008035~high-density lipoprotein particle binding	3	2.3622	0.00316151	ABCA1, APOA2, HSPD1	127	13	19253	34.9843	0.824757	0.062101	0.0578104
GOTERM_MF_DIRECT	GO:0004672~protein kinase activity	8	6.29921	0.0038293	MAPK10, SYK, PRKCD, BTK, CCL2, AKT1, PRKCZ, PIK3CG	127	303	19253	4.0026	0.878781	0.0726246	0.0676069
GOTERM_MF_DIRECT	GO:0010181~FMN binding	3	2.3622	0.00480184	POR, NOS2, NOS3	127	16	19253	28.4247	0.929163	0.0880338	0.0819515
GOTERM_MF_DIRECT	GO:0019901~protein kinase binding	10	7.87402	0.00529406	APP, SYK, PRKCD, HSPB1, AKT1, ACSL3, FOXO3, NR3C1, ESR1, PRKCZ	127	495	19253	3.06259	0.946038	0.093927	0.0874375
GOTERM_MF_DIRECT	GO:0034185~apolipoprotein binding	3	2.3622	0.00607027	ABCA1, APP, HSPD1	127	18	19253	25.2664	0.964874	0.102011	0.0949627
GOTERM_MF_DIRECT	GO:0048018~receptor ligand activity	5	3.93701	0.00630612	APP, APOA2, IAPP, APOE, TNF	127	112	19253	6.76779	0.969172	0.102011	0.0949627
GOTERM_MF_DIRECT	GO:0002020~protease binding	5	3.93701	0.00630612	SERPINA1, VWF, ANXA2, MBP, TNF	127	112	19253	6.76779	0.969172	0.102011	0.0949627
GOTERM_MF_DIRECT	GO:0001786~phosphatidylserine binding	4	3.14961	0.00681354	ANXA1, MME, ANXA2, RPE65	127	59	19253	10.2779	0.976723	0.10707	0.0996724
GOTERM_MF_DIRECT	GO:0140801~histone H2AXY142 kinase activity	5	3.93701	0.00734234	LYN, SYK, PRKCD, BTK, PTK2B	127	117	19253	6.47857	0.982633	0.109143	0.101602
GOTERM_MF_DIRECT	GO:0035401~histone H3Y41 kinase activity	5	3.93701	0.00734234	LYN, SYK, PRKCD, BTK, PTK2B	127	117	19253	6.47857	0.982633	0.109143	0.101602
GOTERM_MF_DIRECT	GO:0050660~flavin adenine dinucleotide binding	4	3.14961	0.00889915	POR, NOS2, NOS3, ACADS	127	65	19253	9.32913	0.992675	0.128803	0.119904
GOTERM_MF_DIRECT	GO:0005158~insulin receptor binding	3	2.3622	0.00982601	APP, SHC1, IRS2	127	23	19253	19.7737	0.995621	0.135108	0.125773
GOTERM_MF_DIRECT	GO:0043274~phospholipase binding	3	2.3622	0.00982601	SYK, BTK, PRKCZ	127	23	19253	19.7737	0.995621	0.135108	0.125773
GOTERM_MF_DIRECT	GO:0005198~structural molecule activity	6	4.72441	0.0104191	HMGCL, FGA, LMNA, HMOX1, APOE, VCL	127	201	19253	4.52533	0.996851	0.139769	0.130112
GOTERM_MF_DIRECT	GO:0005524~ATP binding	19	14.9606	0.0118739	LYN, ABCA1, VCP, SYK, CKM, PRKCD, ACSL3, PRKCZ, PIK3CG, HSPD1, MAPK10, ACLY, STK11, PC, BTK, PTK2B, AKT1, CKB, SLC27A2	127	1546	19253	1.86311	0.998598	0.155492	0.144749
GOTERM_MF_DIRECT	GO:0070576~vitamin D 24-hydroxylase activity	2	1.5748	0.0130464	CYP1A1, CYP3A4	127	2	19253	151.598	0.99927	0.159456	0.148439
GOTERM_MF_DIRECT	GO:0062181~1-alpha,25-dihydroxyvitamin D3 23-hydroxylase activity	2	1.5748	0.0130464	CYP24A1, CYP3A4	127	2	19253	151.598	0.99927	0.159456	0.148439
GOTERM_MF_DIRECT	GO:0036403~arachidonate 8(S)-lipoxygenase activity	2	1.5748	0.0130464	ALOX5, ALOX15B	127	2	19253	151.598	0.99927	0.159456	0.148439
GOTERM_MF_DIRECT	GO:0019904~protein domain specific binding	6	4.72441	0.0141323	APP, VCP, IRS2, ACSL3, GUSB, NR0B2	127	217	19253	4.19166	0.999602	0.168181	0.156561
GOTERM_MF_DIRECT	GO:0005319~lipid transporter activity	3	2.3622	0.0143719	APOA2, APOA4, APOE	127	28	19253	16.2427	0.999651	0.168181	0.156561
GOTERM_MF_DIRECT	GO:0005496~steroid binding	3	2.3622	0.017456	CYP3A4, NR3C1, ESR1	127	31	19253	14.6708	0.999938	0.200016	0.186197
GOTERM_MF_DIRECT	GO:0004517~nitric-oxide synthase activity	2	1.5748	0.0195061	NOS2, NOS3	127	3	19253	101.066	0.99998	0.207875	0.193513
GOTERM_MF_DIRECT	GO:0004566~beta-glucuronidase activity	2	1.5748	0.0195061	KL, GUSB	127	3	19253	101.066	0.99998	0.207875	0.193513
GOTERM_MF_DIRECT	GO:0047498~calcium-dependent phospholipase A2 activity	3	2.3622	0.0196537	PLA2G1B, PLA2G2A, PLA2G5	127	33	19253	13.7817	0.999982	0.207875	0.193513
GOTERM_MF_DIRECT	GO:0047499~calcium-independent phospholipase A2 activity	3	2.3622	0.0196537	PLA2G1B, PLA2G2A, PLA2G5	127	33	19253	13.7817	0.999982	0.207875	0.193513
GOTERM_MF_DIRECT	GO:0005178~integrin binding	5	3.93701	0.0210443	LYN, APP, SYK, VWF, ITGAL	127	160	19253	4.73745	0.999992	0.216183	0.201247
GOTERM_MF_DIRECT	GO:0000976~transcription cis-regulatory region binding	6	4.72441	0.0212252	CEBPA, JUN, TFEB, FOXO3, TNF, SNCA	127	241	19253	3.77423	0.999992	0.216183	0.201247
GOTERM_MF_DIRECT	GO:0005509~calcium ion binding	11	8.66142	0.02334	F7, CUBN, ANXA1, ANXA2, PLA2G1B, PLA2G2A, LPCAT1, PLA2G5, ALOX15B, DSPP, SNCA	127	739	19253	2.25654	0.999998	0.2334	0.217275
GOTERM_MF_DIRECT	GO:0019825~oxygen binding	3	2.3622	0.0256199	CYP1A1, CYP3A4, CYP17A1	127	38	19253	11.9683	0.999999	0.237636	0.221217
GOTERM_MF_DIRECT	GO:0019834~phospholipase A2 inhibitor activity	2	1.5748	0.0259239	ANXA1, ANXA2	127	4	19253	75.7992	0.999999	0.237636	0.221217
GOTERM_MF_DIRECT	GO:0034617~tetrahydrobiopterin binding	2	1.5748	0.0259239	NOS2, NOS3	127	4	19253	75.7992	0.999999	0.237636	0.221217
GOTERM_MF_DIRECT	GO:0008431~vitamin E binding	2	1.5748	0.0259239	SEC14L2, TTPA	127	4	19253	75.7992	0.999999	0.237636	0.221217
GOTERM_MF_DIRECT	GO:0034875~caffeine oxidase activity	2	1.5748	0.0259239	CYP1A2, CYP3A4	127	4	19253	75.7992	0.999999	0.237636	0.221217
GOTERM_MF_DIRECT	GO:0044877~protein-containing complex binding	7	5.51181	0.0270326	VCP, STK11, PTK2B, APOE, AGER, PRKCZ, NR0B2	127	348	19253	3.04939	1	0.243737	0.226897
GOTERM_MF_DIRECT	GO:0030492~hemoglobin binding	2	1.5748	0.0323	HP, HPR	127	5	19253	60.6394	1	0.269167	0.25057
GOTERM_MF_DIRECT	GO:0018479~benzaldehyde dehydrogenase (NAD+) activity	2	1.5748	0.0323	ALDH3B1, ADH7	127	5	19253	60.6394	1	0.269167	0.25057
GOTERM_MF_DIRECT	GO:0030235~nitric-oxide synthase regulator activity	2	1.5748	0.0323	AKT1, ESR1	127	5	19253	60.6394	1	0.269167	0.25057
GOTERM_MF_DIRECT	GO:0032451~demethylase activity	2	1.5748	0.0323	CYP1A2, CYP1A1	127	5	19253	60.6394	1	0.269167	0.25057
GOTERM_MF_DIRECT	GO:0034186~apolipoprotein A-I binding	2	1.5748	0.0323	ABCA1, HSPD1	127	5	19253	60.6394	1	0.269167	0.25057
GOTERM_MF_DIRECT	GO:0008013~beta-catenin binding	4	3.14961	0.0364338	FOXO3, ESR1, FOXO1, VCL	127	111	19253	5.46301	1	0.299084	0.27842
GOTERM_MF_DIRECT	GO:0141038~phosphatidylinositol 3-kinase activator activity	2	1.5748	0.0386347	LYN, IRS2	127	6	19253	50.5328	1	0.299283	0.278605
GOTERM_MF_DIRECT	GO:0035325~Toll-like receptor binding	2	1.5748	0.0386347	SYK, MYD88	127	6	19253	50.5328	1	0.299283	0.278605
GOTERM_MF_DIRECT	GO:0030546~signaling receptor activator activity	2	1.5748	0.0386347	LYN, APP	127	6	19253	50.5328	1	0.299283	0.278605
GOTERM_MF_DIRECT	GO:0004111~creatine kinase activity	2	1.5748	0.0386347	CKM, CKB	127	6	19253	50.5328	1	0.299283	0.278605
GOTERM_MF_DIRECT	GO:0001784~phosphotyrosine residue binding	3	2.3622	0.0394121	SOCS3, SYK, SHC1	127	48	19253	9.4749	1	0.301065	0.280264
GOTERM_MF_DIRECT	GO:0004713~protein tyrosine kinase activity	4	3.14961	0.0415533	LYN, SYK, BTK, PTK2B	127	117	19253	5.18285	1	0.313073	0.291442
GOTERM_MF_DIRECT	GO:0016829~lyase activity	3	2.3622	0.0439905	HMGCL, OGG1, CYP17A1	127	51	19253	8.91755	1	0.325419	0.302935
GOTERM_MF_DIRECT	GO:0106256~hydroperoxy icosatetraenoate dehydratase activity	2	1.5748	0.0449282	CYP1A2, CYP1A1	127	7	19253	43.3138	1	0.325419	0.302935
GOTERM_MF_DIRECT	GO:0005201~extracellular matrix structural constituent	4	3.14961	0.045157	FGA, VWF, ELN, DSPP	127	121	19253	5.01152	1	0.325419	0.302935
GOTERM_MF_DIRECT	GO:0030544~Hsp70 protein binding	3	2.3622	0.0455586	CYP1A1, BAX, SNCA	127	52	19253	8.74606	1	0.325419	0.302935
GOTERM_MF_DIRECT	GO:0008092~cytoskeletal protein binding	3	2.3622	0.0487558	FABP3, ANXA2, FLNC	127	54	19253	8.42213	1	0.343791	0.320038
GOTERM_MF_DIRECT	GO:0005516~calmodulin binding	5	3.93701	0.0507373	NOS2, NOS3, AKT1, MBP, ESR1	127	212	19253	3.57543	1	0.351869	0.327558
GOTERM_MF_DIRECT	GO:0034618~arginine binding	2	1.5748	0.0511809	NOS2, NOS3	127	8	19253	37.8996	1	0.351869	0.327558
GOTERM_MF_DIRECT	GO:0016874~ligase activity	3	2.3622	0.0536989	PC, ACSL3, SLC27A2	127	57	19253	7.97886	1	0.364622	0.33943
GOTERM_MF_DIRECT	GO:0000166~nucleotide binding	4	3.14961	0.0558359	ACLY, VCP, ACSL3, SLC27A2	127	132	19253	4.59389	1	0.374509	0.348634
GOTERM_MF_DIRECT	GO:0016705~oxidoreductase activity, acting on paired donors, with incorporation or reduction of molecular oxygen	3	2.3622	0.0570889	CYP27A1, CYP3A4, CYP17A1	127	59	19253	7.70839	1	0.3783	0.352163
GOTERM_MF_DIRECT	GO:0047676~arachidonate-CoA ligase activity	2	1.5748	0.0696963	ACSL3, SLC27A2	127	11	19253	27.5634	1	0.450976	0.419818
GOTERM_MF_DIRECT	GO:0034056~estrogen response element binding	2	1.5748	0.0696963	NR3C1, ESR1	127	11	19253	27.5634	1	0.450976	0.419818
GOTERM_MF_DIRECT	GO:0035497~cAMP response element binding	2	1.5748	0.0757881	JUN, CREB1	127	12	19253	25.2664	1	0.484691	0.451204
GOTERM_MF_DIRECT	GO:0097110~scaffold protein binding	3	2.3622	0.0769699	LYN, SYK, NOS3	127	70	19253	6.49708	1	0.486591	0.452972
GOTERM_MF_DIRECT	GO:0001664~G protein-coupled receptor binding	3	2.3622	0.0788728	APP, NPY, FLNA	127	71	19253	6.40557	1	0.492955	0.458896
GOTERM_MF_DIRECT	GO:0043560~insulin receptor substrate binding	2	1.5748	0.0818403	PRKCD, PRKCZ	127	13	19253	23.3228	1	0.505755	0.470812
GOTERM_MF_DIRECT	GO:0019841~retinol binding	2	1.5748	0.0878532	RBP4, ADH7	127	14	19253	21.6569	1	0.525209	0.488922
GOTERM_MF_DIRECT	GO:0044548~S100 protein binding	2	1.5748	0.0878532	ANXA2, AGER	127	14	19253	21.6569	1	0.525209	0.488922
GOTERM_MF_DIRECT	GO:1901612~cardiolipin binding	2	1.5748	0.0878532	MME, RPE65	127	14	19253	21.6569	1	0.525209	0.488922
GOTERM_MF_DIRECT	GO:0106310~protein serine kinase activity	6	4.72441	0.0918705	MAPK10, STK11, PRKCD, AKT1, PRKCZ, PIK3CG	127	365	19253	2.49203	1	0.537551	0.500411
GOTERM_MF_DIRECT	GO:0004698~calcium,diacylglycerol-dependent serine/threonine kinase activity	2	1.5748	0.093827	PRKCD, PRKCZ	127	15	19253	20.2131	1	0.537551	0.500411
GOTERM_MF_DIRECT	GO:0004697~diacylglycerol-dependent serine/threonine kinase activity	2	1.5748	0.093827	PRKCD, PRKCZ	127	15	19253	20.2131	1	0.537551	0.500411
GOTERM_MF_DIRECT	GO:0004699~diacylglycerol-dependent, calcium-independent serine/threonine kinase activity	2	1.5748	0.093827	PRKCD, PRKCZ	127	15	19253	20.2131	1	0.537551	0.500411
GOTERM_MF_DIRECT	GO:0004467~long-chain fatty acid-CoA ligase activity	2	1.5748	0.0997621	ACSL3, SLC27A2	127	16	19253	18.9498	1	0.559889	0.521206
GOTERM_MF_DIRECT	GO:0005324~long-chain fatty acid transmembrane transporter activity	2	1.5748	0.0997621	FABP5, SLC27A2	127	16	19253	18.9498	1	0.559889	0.521206

## Sheet: CC
Category	Term	Count	%	PValue	Genes	List Total	Pop Hits	Pop Total	Fold Enrichment	Bonferroni	Benjamini	FDR
GOTERM_CC_DIRECT	GO:0005576~extracellular region	45	35.4331	1.33377e-12	APP, VCP, SERPINA1, PLA2G1B, EPO, ELN, HP, PLA2G5, HPR, ITGAL, MPO, TNF, AGER, APOH, ALOX5, NPY, NPPA, CCL2, FLNA, APOE, CSN1S1, GUSB, CTSD, SNCA, FGA, KL, ANXA1, VWF, ANXA2, GDF15, PLA2G2A, PRKCD, APOA2, IL18, APOA4, DSPP, F7, ACLY, RBP4, FABP5, LCN2, IAPP, PLIN2, GLA, VCL	127	2313	20795	3.18561	3.78805e-10	2.21287e-10	1.92458e-10
GOTERM_CC_DIRECT	GO:0070062~extracellular exosome	44	34.6457	2.03711e-12	APP, VCP, SERPINA1, HP, HSPB1, HPR, ITGAL, MPO, PRKCZ, HSPD1, SEC14L2, STK11, SI, ALDH3B1, APOH, FLNA, CKB, APOE, GUSB, CTSD, LYN, FGA, KL, CUBN, ANXA1, MME, VWF, ANXA2, GDF15, PLA2G2A, PRKCD, APOA2, APOA4, ALOX15B, ACLY, FABP3, RBP4, FABP5, LCN2, PECAM1, BAX, GLA, SLC27A2, VCL	127	2242	20795	3.21346	5.7855e-10	2.21287e-10	1.92458e-10
GOTERM_CC_DIRECT	GO:0005615~extracellular space	40	31.4961	2.33754e-12	APP, SERPINA1, PLA2G1B, EPO, HP, HSPB1, HPR, MPO, TNF, HSPD1, APOH, ALOX5, NPY, NPPA, CCL2, HMOX1, CKB, APOE, CSN1S1, GUSB, CTSD, SNCA, FGA, KL, ANXA1, CKM, VWF, ANXA2, GDF15, PLA2G2A, APOA2, IL18, APOA4, F7, FABP3, RBP4, FABP5, LCN2, PECAM1, IAPP	127	1867	20795	3.50809	6.63871e-10	2.21287e-10	1.92458e-10
GOTERM_CC_DIRECT	GO:0005829~cytosol	70	55.1181	9.17927e-11	APP, OGG1, PDE3B, NCF4, HSPB1, IRS2, NR3C1, PIK3CG, STK11, AKT1, CTSD, CUBN, GPX2, ANXA1, ANXA2, SYK, MME, PRKCD, TFEB, IL18, APOA2, APOA4, ACLY, POR, CREB1, TNNT2, PECAM1, BTK, TXNIP, PLIN2, SLC27A2, VCL, VCP, TOMM40, SHC1, ADH7, FOXO3, PRKCZ, FOXO1, HSPD1, SEC14L2, SOCS3, HMGCL, ALDH3B1, TTPA, ALOX5, LMNA, PTK2B, FLNA, LPXN, HMOX1, MBP, CKB, FLNC, SNCA, LYN, CKM, NOS2, NOS3, ESR1, ALOX15B, NFKB…	127	5713	20795	2.00627	2.60691e-08	6.51728e-09	5.6682e-09
GOTERM_CC_DIRECT	GO:0032991~protein-containing complex	19	14.9606	1.91688e-07	APP, VCP, SYK, OGG1, FOXO3, NR3C1, NR0B2, ESR1, TNF, HSPD1, HMGCL, STK11, NPPA, PECAM1, AKT1, MBP, MYD88, VCL, SNCA	127	691	20795	4.50226	5.44379e-05	1.08879e-05	9.46939e-06
GOTERM_CC_DIRECT	GO:0045121~membrane raft	11	8.66142	6.47058e-07	ABCA1, LYN, APP, MME, ANXA2, CNR1, PECAM1, BTK, TNF, CTSD, VCL	127	211	20795	8.53622	0.000183748	3.06274e-05	2.66372e-05
GOTERM_CC_DIRECT	GO:0035578~azurophil granule lumen	8	6.29921	1.34566e-06	ACLY, VCP, FABP5, ANXA2, PRKCD, GUSB, MPO, GLA	127	91	20795	14.3947	0.000382096	5.45955e-05	4.74827e-05
GOTERM_CC_DIRECT	GO:0048471~perinuclear region of cytoplasm	18	14.1732	2.89354e-06	LYN, ABCA1, APP, VCP, NOS2, PLA2G2A, PRKCD, ACSL3, PRKCZ, ALOX5, LMNA, BTK, PTK2B, FLNA, HMOX1, LPXN, CDKN3, SNCA	127	750	20795	3.92976	0.000821429	0.000102721	8.93381e-05
GOTERM_CC_DIRECT	GO:0062023~collagen-containing extracellular matrix	13	10.2362	4.21217e-06	FGA, ANXA1, SERPINA1, ANXA2, VWF, GDF15, ELN, APOA4, F7, APOH, NPPA, APOE, CTSD	127	387	20795	5.50032	0.00119554	0.000132917	0.000115601
GOTERM_CC_DIRECT	GO:0034361~very-low-density lipoprotein particle	5	3.93701	8.63729e-06	APP, APOH, APOA2, APOA4, APOE	127	22	20795	37.2137	0.00244999	0.000245299	0.000213341
GOTERM_CC_DIRECT	GO:0005886~plasma membrane	57	44.8819	1.65838e-05	APP, NCF4, LPCAT1, IRS2, ITGAL, TNF, AQP3, PIK3CG, FADS2, AKT1, FGA, CUBN, ANXA1, ANXA2, SYK, MME, PRKCD, ACSL3, F7, PECAM1, BTK, AGTR1, PLIN2, SLC27A2, VCL, SHC1, PTAFR, PLA2G5, ADH7, AGER, PRKCZ, HSPD1, CNR1, SI, ALDH3B1, RHO, PTK2B, FLNA, LPXN, MBP, CKB, FLNC, APOE, SNCA, ABCA1, LYN, KL, NOS2, NOS3, PLA2G2A, ESR1, ALOX15B, RPE65, NFKBIA, MAPK10, FABP5, MYD88	127	5597	20795	1.66753	0.00469877	0.000410008	0.000356592
GOTERM_CC_DIRECT	GO:0034364~high-density lipoprotein particle	5	3.93701	1.73243e-05	APP, APOH, APOA2, APOA4, APOE	127	26	20795	31.4885	0.00490806	0.000410008	0.000356592
GOTERM_CC_DIRECT	GO:0005911~cell-cell junction	9	7.08661	2.26341e-05	APP, PRKCD, PECAM1, RHO, FLNA, AKT1, PRKCZ, AQP3, VCL	127	192	20795	7.67532	0.00640754	0.000494468	0.000430048
GOTERM_CC_DIRECT	GO:0009986~cell surface	15	11.811	4.94066e-05	FGA, APP, ANXA1, ANXA2, MME, PLA2G1B, EPO, APOA4, ITGAL, AGER, TNF, HSPD1, APOH, MBP, MYD88	127	662	20795	3.71012	0.0139338	0.00100225	0.000871673
GOTERM_CC_DIRECT	GO:0042627~chylomicron	4	3.14961	7.52964e-05	APOH, APOA2, APOA4, APOE	127	14	20795	46.7829	0.021158	0.00142561	0.00123988
GOTERM_CC_DIRECT	GO:1904813~ficolin-1-rich granule lumen	7	5.51181	0.000119479	ACLY, VCP, SERPINA1, ALOX5, GUSB, CTSD, VCL	127	126	20795	9.09668	0.0333647	0.00212075	0.00184445
GOTERM_CC_DIRECT	GO:0005737~cytoplasm	56	44.0945	0.000279217	APP, NCF4, HSPB1, IRS2, NR3C1, AQP3, PIK3CG, STK11, NPPA, AKT1, LBR, GPX2, ANXA1, ANXA2, SYK, MME, PRKCD, TFEB, IL18, ACLY, BTK, TXNIP, VCL, VCP, SHC1, ADH7, FOXO3, CYP3A4, PRKCZ, FOXO1, HSPD1, SEC14L2, CNR1, ALDH3B1, PTK2B, FLNA, LPXN, FLNC, APOE, SNCA, LYN, NOS2, GDF15, NOS3, ESR1, NR0B2, ALOX15B, DSPP, NFKBIA, MAPK10, PC, FABP5, BAX, GLA, MYD88, CDKN3	127	6004	20795	1.52722	0.0762452	0.00466456	0.00405686
GOTERM_CC_DIRECT	GO:0005783~endoplasmic reticulum	19	14.9606	0.0003759	FGA, CUBN, APP, VCP, SERPINA1, H6PD, VWF, PLA2G2A, PRKCD, PDE3B, LPCAT1, ACSL3, CYP17A1, POR, EBP, BAX, HMOX1, PLIN2, APOE	127	1213	20795	2.56477	0.101273	0.00593087	0.00515818
GOTERM_CC_DIRECT	GO:0005759~mitochondrial matrix	11	8.66142	0.000398803	CYP27A1, HMGCL, PC, SHC1, CYP11A1, OGG1, FOXO3, SUOX, NR3C1, ACADS, HSPD1	127	447	20795	4.0294	0.107102	0.00596105	0.00518444
GOTERM_CC_DIRECT	GO:0035580~specific granule lumen	5	3.93701	0.000580624	HP, LCN2, HPR, CTSD, VCL	127	63	20795	12.9953	0.15206	0.00824487	0.00717071
GOTERM_CC_DIRECT	GO:0005739~mitochondrion	23	18.1102	0.00063462	APP, TOMM40, OGG1, PRKCD, FOXO3, SUOX, NR3C1, FOXO1, HSPD1, MAPK10, CYP27A1, HMGCL, STK11, PC, CYP24A1, CYP11A1, UCP2, CYP1A1, BAX, AKT1, CKB, ACADS, SNCA	127	1721	20795	2.18828	0.164971	0.00858248	0.00746434
GOTERM_CC_DIRECT	GO:0005788~endoplasmic reticulum lumen	9	7.08661	0.000722027	FGA, F7, APP, SERPINA1, H6PD, APOA2, APOA4, APOE, SLC27A2	127	318	20795	4.63416	0.185458	0.00932071	0.00810639
GOTERM_CC_DIRECT	GO:0005789~endoplasmic reticulum membrane	18	14.1732	0.000815189	ABCA1, VCP, PLA2G2A, LPCAT1, ACSL3, CYP3A4, RPE65, CYP17A1, FADS2, POR, EBP, DOLPP1, CYP1A2, CYP1A1, BAX, HMOX1, SLC27A2, LBR	127	1186	20795	2.4851	0.206743	0.0100658	0.00875443
GOTERM_CC_DIRECT	GO:0016363~nuclear matrix	6	4.72441	0.00122112	ANXA2, ALOX5, OGG1, LMNA, PRKCD, PRKCZ	127	131	20795	7.49955	0.293202	0.0140305	0.0122026
GOTERM_CC_DIRECT	GO:0005794~Golgi apparatus	17	13.3858	0.00123508	LYN, ABCA1, CUBN, APP, SERPINA1, GDF15, NOS3, PDE3B, LPCAT1, ACSL3, PLA2G5, ESR1, SI, NPY, RHO, APOE, GLA	127	1122	20795	2.48091	0.296002	0.0140305	0.0122026
GOTERM_CC_DIRECT	GO:0005925~focal adhesion	10	7.87402	0.0013049	ANXA1, MME, SHC1, HSPB1, PTK2B, FLNA, LPXN, FLNC, ALOX15B, VCL	127	433	20795	3.78153	0.309841	0.0142535	0.0123966
GOTERM_CC_DIRECT	GO:0072562~blood microparticle	6	4.72441	0.00209024	FGA, APOA2, HP, APOA4, HPR, APOE	127	148	20795	6.63811	0.448024	0.0219862	0.0191218
GOTERM_CC_DIRECT	GO:0005741~mitochondrial outer membrane	7	5.51181	0.00262935	TOMM40, CNR1, PLA2G2A, BAX, HMOX1, ACSL3, FOXO3	127	227	20795	5.04926	0.526555	0.0266692	0.0231947
GOTERM_CC_DIRECT	GO:0031982~vesicle	6	4.72441	0.00325692	F7, ANXA1, ANXA2, ALDH3B1, AKT1, PRKCZ	127	164	20795	5.99049	0.604053	0.0318954	0.02774
GOTERM_CC_DIRECT	GO:0030667~secretory granule membrane	5	3.93701	0.00345601	MME, FABP5, ALDH3B1, PTAFR, PECAM1	127	102	20795	8.02648	0.625891	0.0327169	0.0284545
GOTERM_CC_DIRECT	GO:0034362~low-density lipoprotein particle	3	2.3622	0.00413445	APP, APOA4, APOE	127	16	20795	30.7013	0.69168	0.0378769	0.0329422
GOTERM_CC_DIRECT	GO:0005811~lipid droplet	5	3.93701	0.00438024	VCP, ANXA2, LPCAT1, PLIN2, ACSL3	127	109	20795	7.51102	0.712554	0.0388746	0.03381
GOTERM_CC_DIRECT	GO:0005903~brush border	4	3.14961	0.00551488	MME, SI, FLNA, VCL	127	59	20795	11.101	0.792072	0.0474614	0.0412781
GOTERM_CC_DIRECT	GO:0071682~endocytic vesicle lumen	3	2.3622	0.00644347	HP, HPR, APOE	127	20	20795	24.561	0.840525	0.0538219	0.0468099
GOTERM_CC_DIRECT	GO:0043025~neuronal cell body	8	6.29921	0.00729461	MME, PTK2B, MBP, IAPP, APOE, TNF, CYP17A1, SNCA	127	369	20795	3.54992	0.874978	0.0591905	0.0514791
GOTERM_CC_DIRECT	GO:0031093~platelet alpha granule lumen	4	3.14961	0.00817353	FGA, APP, SERPINA1, VWF	127	68	20795	9.63177	0.902784	0.0644801	0.0560795
GOTERM_CC_DIRECT	GO:0005635~nuclear envelope	6	4.72441	0.00948683	EBP, ALOX5, LMNA, BAX, PRKCZ, LBR	127	212	20795	4.63416	0.933271	0.0718926	0.0625263
GOTERM_CC_DIRECT	GO:0098978~glutamatergic synapse	10	7.87402	0.00961943	LYN, VCP, FABP5, CNR1, ATG16L1, PTK2B, FLNA, AKT1, APOE, PRKCZ	127	588	20795	2.7847	0.935761	0.0718926	0.0625263
GOTERM_CC_DIRECT	GO:0044297~cell body	4	3.14961	0.0118777	APP, EPO, PTK2B, RPE65	127	78	20795	8.39693	0.966408	0.0857813	0.0746056
GOTERM_CC_DIRECT	GO:1990777~lipoprotein particle	2	1.5748	0.0120819	APP, APOE	127	2	20795	163.74	0.968323	0.0857813	0.0746056
GOTERM_CC_DIRECT	GO:0005769~early endosome	7	5.51181	0.0124758	APP, MME, ANXA2, APOA2, APOA4, APOE, HSPD1	127	315	20795	3.63867	0.971715	0.0864179	0.0751592
GOTERM_CC_DIRECT	GO:0001891~phagocytic cup	3	2.3622	0.0132887	ANXA1, AGER, TNF	127	29	20795	16.9386	0.977613	0.0898568	0.0781501
GOTERM_CC_DIRECT	GO:0016020~membrane	45	35.4331	0.0167358	APP, TOMM40, NCF4, PDE3B, PTAFR, LPCAT1, NR3C1, ITGAL, CYP3A4, TNF, PRKCZ, AQP3, AGER, PIK3CG, HSPD1, FADS2, STK11, SI, RHO, FLNA, AKT1, HMOX1, LPXN, APOE, GUSB, LBR, SNCA, ABCA1, KL, CUBN, MME, ANXA2, PRKCD, ACSL3, ESR1, ALOX15B, RPE65, DSPP, ACLY, POR, DOLPP1, AGTR1, BAX, GLA, SLC27A2	127	5415	20795	1.36072	0.991714	0.110534	0.0961338
GOTERM_CC_DIRECT	GO:0043231~intracellular membrane-bounded organelle	13	10.2362	0.0213385	LYN, ABCA1, CEBPA, APP, VCP, SERPINA1, CYP3A4, MPO, NR0B2, POR, CYP1A2, CYP1A1, GUSB	127	1022	20795	2.0828	0.997814	0.137398	0.119497
GOTERM_CC_DIRECT	GO:0043202~lysosomal lumen	4	3.14961	0.0217708	CUBN, GUSB, CTSD, GLA	127	98	20795	6.68327	0.998072	0.137398	0.119497
GOTERM_CC_DIRECT	GO:0042383~sarcolemma	4	3.14961	0.026675	ANXA1, ANXA2, FLNC, VCL	127	106	20795	6.17887	0.999537	0.161822	0.14074
GOTERM_CC_DIRECT	GO:0002102~podosome	3	2.3622	0.0267805	FLNA, LPXN, VCL	127	42	20795	11.6957	0.999551	0.161822	0.14074
GOTERM_CC_DIRECT	GO:0005912~adherens junction	5	3.93701	0.0276228	LYN, ANXA1, ANXA2, ALOX15B, VCL	127	188	20795	4.35479	0.999649	0.163435	0.142142
GOTERM_CC_DIRECT	GO:0034363~intermediate-density lipoprotein particle	2	1.5748	0.0299337	APP, APOE	127	5	20795	65.4961	0.999822	0.170023	0.147872
GOTERM_CC_DIRECT	GO:0032010~phagolysosome	2	1.5748	0.0299337	NCF4, PLA2G5	127	5	20795	65.4961	0.999822	0.170023	0.147872
GOTERM_CC_DIRECT	GO:0098794~postsynapse	5	3.93701	0.0325285	APP, FLNA, AKT1, AGER, SNCA	127	198	20795	4.13485	0.999917	0.181139	0.15754
GOTERM_CC_DIRECT	GO:0005743~mitochondrial inner membrane	8	6.29921	0.0354929	CYP27A1, APP, TOMM40, CYP24A1, CYP11A1, UCP2, CYP1A1, HSPD1	127	509	20795	2.57352	0.999965	0.193846	0.168591
GOTERM_CC_DIRECT	GO:0005768~endosome	6	4.72441	0.0396458	ABCA1, CUBN, APP, ANXA1, ANXA2, PRKCZ	127	308	20795	3.18974	0.99999	0.212442	0.184764
GOTERM_CC_DIRECT	GO:0090575~RNA polymerase II transcription regulator complex	4	3.14961	0.0412968	CEBPA, JUN, CREB1, ANXA2	127	126	20795	5.1981	0.999994	0.217191	0.188895
GOTERM_CC_DIRECT	GO:0045202~synapse	8	6.29921	0.0422459	APP, MME, FABP5, PRKCD, APOA4, MBP, NR3C1, SNCA	127	529	20795	2.47622	0.999995	0.218142	0.189722
GOTERM_CC_DIRECT	GO:0005764~lysosome	6	4.72441	0.0444354	APP, GUSB, MPO, CTSD, GLA, SNCA	127	318	20795	3.08944	0.999998	0.225044	0.195725
GOTERM_CC_DIRECT	GO:1904724~tertiary granule lumen	3	2.3622	0.0453575	HP, HPR, CTSD	127	56	20795	8.77179	0.999998	0.225044	0.195725
GOTERM_CC_DIRECT	GO:0097225~sperm midpiece	3	2.3622	0.0468248	ATG16L1, RHO, HSPD1	127	57	20795	8.6179	0.999999	0.225044	0.195725
GOTERM_CC_DIRECT	GO:0034366~spherical high-density lipoprotein particle	2	1.5748	0.0474654	APOA2, HPR	127	8	20795	40.935	0.999999	0.225044	0.195725
GOTERM_CC_DIRECT	GO:0005634~nucleus	48	37.7953	0.0475445	CEBPA, APP, VCP, OGG1, HSPB1, FOXO3, NR3C1, MPO, AGER, FOXO1, SEC14L2, STK11, LMNA, PTK2B, FLNA, AKT1, HMOX1, LPXN, MBP, APOE, LBR, ACADS, SNCA, LYN, JUN, ANXA1, SYK, NOS2, ANXA2, GDF15, NOS3, PRKCD, TFEB, NR0B2, ESR1, ALOX15B, RPE65, DSPP, MAPK10, NFKBIA, FABP3, CREB1, FABP5, BTK, BAX, PLIN2, MYD88, CDKN3	127	6244	20795	1.25873	0.999999	0.225044	0.195725
GOTERM_CC_DIRECT	GO:0030426~growth cone	4	3.14961	0.0498338	APP, CNR1, PTK2B, SNCA	127	136	20795	4.81589	1	0.231389	0.201243
GOTERM_CC_DIRECT	GO:0030018~Z disc	4	3.14961	0.0507319	STK11, HSPB1, FLNA, FLNC	127	137	20795	4.78073	1	0.231389	0.201243
GOTERM_CC_DIRECT	GO:0001533~cornified envelope	3	2.3622	0.0513292	ANXA1, ANXA2, HSPB1	127	60	20795	8.18701	1	0.231389	0.201243
GOTERM_CC_DIRECT	GO:0000791~euchromatin	3	2.3622	0.057565	JUN, CREB1, ESR1	127	64	20795	7.67532	1	0.250782	0.21811
GOTERM_CC_DIRECT	GO:0036064~ciliary basal body	6	4.72441	0.0578722	ACLY, VCP, CREB1, MME, AKT1, PRKCZ	127	343	20795	2.86426	1	0.250782	0.21811
GOTERM_CC_DIRECT	GO:0005641~nuclear envelope lumen	2	1.5748	0.0589782	APP, ALOX5	127	10	20795	32.748	1	0.250782	0.21811
GOTERM_CC_DIRECT	GO:0005905~clathrin-coated pit	3	2.3622	0.0591633	CUBN, APP, HSPD1	127	65	20795	7.55724	1	0.250782	0.21811
GOTERM_CC_DIRECT	GO:0032009~early phagosome	2	1.5748	0.070353	SYK, PLA2G5	127	12	20795	27.29	1	0.289532	0.251811
GOTERM_CC_DIRECT	GO:0005652~nuclear lamina	2	1.5748	0.070353	LMNA, LBR	127	12	20795	27.29	1	0.289532	0.251811
GOTERM_CC_DIRECT	GO:1903561~extracellular vesicle	4	3.14961	0.0713635	FGA, APOA4, APOE, VCL	127	158	20795	4.14532	1	0.289532	0.251811
GOTERM_CC_DIRECT	GO:0031838~haptoglobin-hemoglobin complex	2	1.5748	0.0759891	HP, HPR	127	13	20795	25.1908	1	0.299735	0.260685
GOTERM_CC_DIRECT	GO:0046930~pore complex	2	1.5748	0.0759891	TOMM40, BAX	127	13	20795	25.1908	1	0.299735	0.260685
GOTERM_CC_DIRECT	GO:0097440~apical dendrite	2	1.5748	0.0981966	PTK2B, FLNA	127	17	20795	19.2635	1	0.371838	0.323394
GOTERM_CC_DIRECT	GO:0031091~platelet alpha granule	2	1.5748	0.0981966	FGA, VWF	127	17	20795	19.2635	1	0.371838	0.323394
GOTERM_CC_DIRECT	GO:0031092~platelet alpha granule membrane	2	1.5748	0.0981966	PECAM1, SNCA	127	17	20795	19.2635	1	0.371838	0.323394
